# Supplementary material for: RISC-mediated control of selected chromatin regulators stabilizes ground state pluripotency of mouse embryonic stem cells
Source: Genome Biol. 2016 May 6;17:94. doi: 10.1186/s13059-016-0952-x (PMC4858858; doi:10.1186/s13059-016-0952-x)
Supplement: Additional file 2: Table S1. — Top RISC-released/loaded genes and top ribosome-loaded/released genes during the ES–ELA transition. (XLS 260 kb) [file 13059_2016_952_MOESM2_ESM.xls]

## Sheet: Title
Table S1:
-Top RISC-released/loaded genes (|ΔE|>1.5) during ES/ELA transition
-Top Ribosome-loaded/released genes during ES/ELA transition (|Log2RiboΔE|>1)

## Sheet: RISC
ProbeName	GeneName	ES Enrich.	ELA Enrich.	ΔE
A_55_P2100103	Htr7	2.32099	-1.24531	-3.56631
A_52_P116006	Gda	3.19444	-0.209828	-3.40427
A_55_P2057232	Zfp282	2.15568	-0.368281	-2.52396
A_52_P486253	Polr2b	2.70339	0.201443	-2.50194
A_55_P1953316	Olfr1141	2.57837	0.0819561	-2.49641
A_55_P2149492	Oas1h	2.8162	0.32985	-2.48634
A_51_P323299	Trim28	2.45201	0.0333287	-2.41868
A_51_P280158	Sf3b2	2.0679	-0.331279	-2.39918
A_51_P338461	Numa1	2.67335	0.280118	-2.39323
A_55_P2081616	Timeless	2.47731	0.0862952	-2.39101
A_55_P2154684	Smarca4	2.77779	0.436056	-2.34173
A_52_P679101	Tjp2	2.67904	0.345143	-2.33389
A_51_P258078	Nop2	2.38295	0.0854022	-2.29755
A_51_P286814	Ncor2	2.74121	0.452656	-2.28856
A_52_P648424	Nedd4	2.60684	0.318865	-2.28798
A_51_P468599	Smchd1	2.55105	0.298324	-2.25272
A_66_P118696	Nup107	2.50125	0.258127	-2.24312
A_55_P2047564	Pdzd2	2.2561	0.0181932	-2.2379
A_51_P392928	Mthfd1	2.64173	0.409827	-2.2319
A_51_P288447	Nup133	2.70405	0.472298	-2.23175
A_55_P2008874	Dnmt3b	2.41404	0.209907	-2.20413
A_55_P1958246	Tcof1	2.50335	0.328069	-2.17528
A_55_P1975903	Dnmt3b	2.52335	0.349807	-2.17355
A_51_P379597	Ndufs1	2.22879	0.0667719	-2.16202
A_51_P324572	Ctnna1	2.23519	0.0771006	-2.15809
A_55_P2176963	Hsph1	2.48184	0.331513	-2.15033
A_51_P202074	Ncapd2	2.38128	0.232311	-2.14897
A_55_P1975385	Dctn1	2.50003	0.372355	-2.12767
A_51_P212630	Chd8	2.52693	0.421223	-2.1057
A_51_P285446	Lig1	2.04484	-0.0580825	-2.10292
A_51_P458384	Slc38a2	2.01691	-0.0615856	-2.0785
A_52_P601980	Kdm5b	2.4303	0.359055	-2.07124
A_55_P1958306	Thrap3	2.25344	0.189223	-2.06422
A_66_P113487	Pacsin2	2.0162	-0.041761	-2.05796
A_55_P2135556	Rpgrip1	2.24636	0.207101	-2.03925
A_52_P467140	Snd1	2.27256	0.236819	-2.03574
A_51_P114878	Ikbkap	2.43953	0.405177	-2.03435
A_51_P297694	Prpf6	2.18021	0.146777	-2.03344
A_55_P2095177	Usp5	2.27459	0.246978	-2.02761
A_55_P2104978	Edc4	2.36816	0.353643	-2.01452
A_55_P2040748	Scrib	2.46177	0.457589	-2.00418
A_55_P2113698	Nup205	2.30651	0.303058	-2.00345
A_52_P479500	Npepps	2.37465	0.371961	-2.00269
A_51_P499061	Ube2o	2.3773	0.379432	-1.99787
A_52_P367060	Atxn2l	2.13425	0.136568	-1.99768
A_55_P2137576	Nphp3	2.00661	0.0102471	-1.99636
A_55_P1961645	Vcp	2.4078	0.411953	-1.99585
A_55_P1981381	Lamc1	2.39364	0.402657	-1.99098
A_55_P2027999	Hk1	2.3341	0.344634	-1.98947
A_55_P2076792	Anxa6	2.20994	0.221472	-1.98847
A_51_P367125	Pold1	2.02405	0.0394858	-1.98456
A_66_P108019	Heatr1	2.44057	0.45966	-1.98091
A_51_P253803	Mki67	2.19889	0.219186	-1.97971
A_66_P114042	Kctd7	2.38286	0.407328	-1.97554
A_52_P454994	Pi4ka	2.37719	0.407806	-1.96938
A_55_P2003513	Hsph1	2.27674	0.314696	-1.96205
A_51_P355413	Nisch	2.30594	0.351007	-1.95493
A_55_P2090070	Myh14	2.08502	0.140617	-1.9444
A_55_P2168761	Sf1	2.19763	0.261281	-1.93634
A_55_P1953087	Mcm3	2.10761	0.171277	-1.93634
A_51_P356762	Mcm4	2.07596	0.145874	-1.93009
A_55_P1971966	Uba1	2.35989	0.433879	-1.92601
A_55_P2152926	Mybbp1a	2.34568	0.42954	-1.91614
A_55_P2068459	Hspa1a	2.12312	0.213517	-1.9096
A_55_P2154690	Smarca4	2.27191	0.363094	-1.90881
A_55_P2175190	Cep250	2.13233	0.225823	-1.90651
A_51_P279163	Plcg2	2.18538	0.280203	-1.90518
A_51_P281806	2510012J08Rik	2.00384	0.10458	-1.89926
A_55_P2149951	Prx	2.01156	0.115181	-1.89638
A_55_P2065149	Kdm2b	2.26405	0.367732	-1.89632
A_55_P1970636	Unc45a	2.33845	0.442678	-1.89577
A_55_P1978740	Rpgrip1	2.08929	0.202775	-1.88651
A_55_P2035286	Uhrf1	2.00492	0.11842	-1.8865
A_55_P2073338	Syn1	2.30052	0.420877	-1.87964
A_52_P200617	Iars	2.08694	0.207707	-1.87923
A_55_P2000778	Kif7	2.17874	0.309363	-1.86938
A_51_P336385	Dido1	2.20536	0.337825	-1.86753
A_55_P1970935	Usp7	2.12229	0.256722	-1.86557
A_55_P2007273	Pole	2.20487	0.339503	-1.86537
A_55_P1995205	Top2a	2.17846	0.315522	-1.86293
A_52_P73369	Hnrnpu	2.10693	0.244978	-1.86195
A_51_P148355	Zfp710	2.05949	0.229882	-1.82961
A_51_P110035	Pik3r4	2.1101	0.286524	-1.82357
A_52_P360330	Mtap1b	2.15659	0.335673	-1.82091
A_55_P2126805	Wdr81	2.0283	0.208283	-1.82001
A_51_P293753	Cul7	2.26554	0.457993	-1.80754
A_65_P19319	9830001H06Rik	2.23007	0.4245	-1.80557
A_55_P1953728	Nes	2.01947	0.214853	-1.80461
A_51_P296057	Upf1	2.1474	0.343423	-1.80398
A_51_P212023	Sart3	2.07828	0.275795	-1.80248
A_55_P2041270	Arhgef1	2.19158	0.39417	-1.79741
A_66_P101600	Lamb1	2.06899	0.284747	-1.78425
A_55_P1952950	Cic	2.16531	0.384674	-1.78064
A_55_P2018076	Arap1	2.19597	0.427967	-1.768
A_51_P436002	Hivep1	2.2663	0.499814	-1.76649
A_51_P260548	Glg1	2.21041	0.447777	-1.76263
A_51_P406583	Myo1e	2.15399	0.39317	-1.76082
A_55_P2073377	Mki67	2.0524	0.293938	-1.75847
A_51_P350666	Peli2	2.23722	0.488022	-1.7492
A_52_P57205	Irs4	2.03482	0.290169	-1.74466
A_51_P282179	Mtor	2.16456	0.430109	-1.73445
A_55_P2073647	Elp2	2.09594	0.363492	-1.73245
A_52_P20357	Aqr	2.06874	0.346426	-1.72232
A_55_P2097244	Bptf	2.16994	0.462674	-1.70726
A_55_P1980421	Wdr81	2.12459	0.420827	-1.70377
A_52_P509906	Ift172	2.1284	0.42945	-1.69895
A_52_P424585	Ctnnb1	2.07504	0.397972	-1.67707
A_52_P228964	Shprh	2.0262	0.353734	-1.67246
A_51_P236197	Polr1a	2.03657	0.36964	-1.66693
A_55_P2166123	Atp9a	2.163	0.497826	-1.66517
A_52_P100252	Fasn	2.06847	0.403294	-1.66517
A_52_P275627	Kpnb1	2.09736	0.437294	-1.66006
A_66_P109577	Plcb3	2.06163	0.407368	-1.65427
A_65_P03874	Nav2	2.09799	0.451647	-1.64634
A_55_P2081690	4930544O15Rik	2.08681	0.446108	-1.6407
A_52_P249856	Cc2d2a	2.10364	0.473124	-1.63051
A_55_P2170963	Gspt1	2.04452	0.423529	-1.62099
A_52_P197666	Med12	2.00042	0.383943	-1.61648
A_51_P217282	Lemd3	2.07111	0.455571	-1.61553
A_52_P495553	Zbtb10	2.08424	0.475492	-1.60875
A_51_P156158	Phlpp1	2.0433	0.437037	-1.60627
A_51_P103397	Vwf	2.09097	0.487443	-1.60352
A_52_P400509	Atm	2.0769	0.498717	-1.57818
A_55_P2039603	Drosha	2.02754	0.48594	-1.5416
A_55_P1970616	Cdh8	0.0444664	4.75656	4.7121
A_55_P2164683	Olfr1408	-0.170146	4.25212	4.42227
A_52_P71105	Sertad3	0.430109	3.82509	3.39499
A_55_P2186460	Emx2os	0.0653491	3.20721	3.14186
A_55_P2175486	Gm10375	-0.531358	2.56839	3.09975
A_55_P2015519	1500011K16Rik	0.172416	3.26087	3.08845
A_66_P100420	Olfr1000	0.17628	3.11953	2.94325
A_51_P203653	Atp8b5	0.247374	3.06073	2.81336
A_66_P100932	1810027O10Rik	-0.773019	2.02371	2.79673
A_51_P282268	Snapc1	-0.0133348	2.73373	2.74706
A_55_P2053324	Acbd7	-0.279516	2.42295	2.70246
A_55_P2082425	1500011K16Rik	0.486034	3.15253	2.66649
A_51_P245989	Ccr2	0.154035	2.80625	2.65221
A_55_P2121521	Hist1h3i	-0.0971343	2.4637	2.56083
A_66_P106711	Hhipl1	0.200698	2.6594	2.45871
A_55_P2040367	Bola3	-0.367445	2.07226	2.43971
A_55_P2164090	Kcnj15	-0.0872396	2.32225	2.40949
A_52_P630016	Bet1l	0.206012	2.53972	2.33371
A_55_P2119348	1700066M21Rik	0.0103747	2.30567	2.2953
A_55_P1969311	Gramd1b	0.0897512	2.31298	2.22323
A_55_P2091942	BC061237	-0.10758	2.10898	2.21656
A_55_P2032039	Bola3	-0.173766	2.01804	2.1918
A_55_P2150025	Otub1	0.433034	2.61011	2.17708
A_52_P305851	2410002F23Rik	0.0666041	2.22265	2.15604
A_52_P165705	Cd1d2	0.224367	2.35641	2.13204
A_51_P391367	Tcfap4	0.240342	2.3442	2.10386
A_55_P1979684	Rhoc	0.218906	2.29361	2.0747
A_52_P521882	Hddc3	0.411919	2.47364	2.06172
A_55_P2025033	Cep55	0.204087	2.25626	2.05218
A_51_P293938	Rasl11b	0.110017	2.15085	2.04083
A_55_P2068882	Ccng2	0.422848	2.46087	2.03802
A_65_P01783	Med28	0.207336	2.23135	2.02402
A_55_P1961127	H19	0.434929	2.45152	2.01659
A_55_P2159780	Mobkl1b	0.405485	2.40416	1.99867
A_55_P2009477	9530068E07Rik	0.430122	2.42713	1.99701
A_52_P311148	2410002O22Rik	0.379653	2.30128	1.92163
A_66_P109395	Rpia	0.377197	2.2859	1.90871
A_55_P1956712	Med28	0.2373	2.12248	1.88518
A_51_P100828	Prdx3	0.306409	2.17783	1.87142
A_51_P296796	Nt5dc2	0.18941	2.04705	1.85764
A_51_P279606	Socs1	0.319822	2.17287	1.85305
A_55_P2024525	Prdm8	0.276903	2.12415	1.84725
A_55_P2102126	Lamp2	0.337434	2.15148	1.81405
A_51_P212801	Ube2a	0.497983	2.22605	1.72807
A_55_P2057806	Clrn2	0.385809	2.10774	1.72193
A_55_P1993594	Dcp1b	0.451088	2.06173	1.61064
A_55_P1952779	Dcp1b	0.452926	2.04383	1.5909

## Sheet: Ribo-Seq
Gene	ELA.input.2	ELA.ribo.mean	ELA.ribo.err	ES.input.mean	ES.input.err	ES.ribo.mean	ES.ribo.err	ELA.load	ES.load	Log2ΔE
Rp9	511.927	475.81	0.100281	63.0992	0.0374468	767.194	0.12312	0.929449	12.1585	-3.70945
Npm3-ps1	45.17	58.7869	0.0867299	17.5783	0.0145278	206.251	0.039171	1.30146	11.7333	-3.17241
Med19	328.737	541.901	0.0381323	164.004	0.0242568	2213.88	0.00983094	1.64843	13.4989	-3.03368
Hist1h1e	1199.52	1997.41	0.0388571	139.346	0.0196126	1477.37	0.0806065	1.66518	10.6022	-2.67061
Stmn1-rs1	75.2834	154.63	0.17936	52.6943	0.0078196	657.677	0.182152	2.05397	12.481	-2.60324
Tmsb10	1304.91	1897.41	0.0438318	1276.06	0.0797392	10661.1	0.000465818	1.45405	8.35469	-2.52251
Hist1h1a	1726.5	3543.26	0.112425	739.426	0.0407312	8212.86	0.116989	2.05228	11.1071	-2.43618
Hist1h1c	474.285	1113.8	0.0288262	151.317	0.0115429	1919.95	0.0761883	2.34838	12.6883	-2.43376
Trip4	509.418	1229.01	0.00241195	120.312	0.0196491	1563.87	0.022922	2.41257	12.9985	-2.4297
Perp	65.2456	266.5	0.106	67.4603	0.0871587	1427.19	0.0337214	4.08456	21.156	-2.37281
Hnrnpa3	1179.44	3867.4	0.0270439	375.282	0.0745425	6372.45	0.0065435	3.27901	16.9804	-2.37254
Tdgf1	135.51	494.724	0.0591615	2173	0.0301206	39515.1	0.00712058	3.65083	18.1846	-2.31642
Ubqln2	311.171	900.205	0.1194	80.0837	0.107558	1126.46	0.0834548	2.89296	14.0661	-2.2816
Ifitm1	47.6795	133.477	0.157814	135.503	0.0165229	1821.25	0.044049	2.79946	13.4407	-2.26339
Gng5	220.831	448.048	0.153358	101.662	0.116642	985.226	0.0130043	2.02892	9.69118	-2.25596
Nphs1	5.01889	14.686	0.168622	123.13	0.100106	1695.44	0.0151459	2.92615	13.7695	-2.2344
Med7	105.397	389.518	0.0416267	71.5827	0.0352063	1239.94	0.0503373	3.69573	17.3218	-2.22865
Sfr1	649.947	2513.11	0.0868797	512.299	0.0139097	9124.61	0.033976	3.86665	17.8111	-2.20362
2310033P09Rik	65.2456	107.639	0.174616	19.5871	0.0689388	146.52	0.0502911	1.64976	7.48042	-2.18086
Pdgfc	17.5661	64.103	0.088103	107.095	0.0417443	1742.83	0.0340544	3.64924	16.2738	-2.15688
Arglu1	670.022	1943.34	0.0121401	315.147	0.067275	3973.07	0.00511087	2.90042	12.6071	-2.1199
Sh3bgrl	659.984	2780.85	0.0916253	45.4859	0.0521432	831.969	0.0705206	4.21351	18.2907	-2.11801
Krcc1	160.605	644.607	0.133857	61.0264	0.117261	1054.44	0.0202508	4.01363	17.2784	-2.10599
Bet1	72.7739	324.332	0.193289	28.0124	0.0702613	536.117	0.0903218	4.4567	19.1386	-2.10243
Tbx3	22.585	83.9085	0.00925406	71.5536	0.179645	1132.36	0.0347302	3.71523	15.8254	-2.09072
Arl6ip6	165.623	783.707	0.134553	99.0827	0.0858547	1958.27	0.0632921	4.73186	19.764	-2.0624
Psmd7	557.097	1646.05	0.0272279	497.236	0.0380492	6013.36	0.0405843	2.95469	12.0936	-2.03316
Pdcd5	205.775	599.632	0.0213945	225.764	0.0537553	2689	0.0107583	2.91402	11.9106	-2.03117
Mrpl20	57.7173	194.513	0.167935	65.0498	0.142795	893.441	0.067238	3.37011	13.7347	-2.02696
Trappc6b	77.7928	331.817	0.113187	63.2215	0.0966489	1086.48	4.66991e-05	4.26539	17.1853	-2.01042
Naca	2777.96	10345.7	0.092473	2551.31	0.00169747	37892.2	0.0943665	3.72423	14.8521	-1.99565
Cox17	77.7928	247.803	0.120194	128.085	0.0577246	1603.92	0.0256025	3.18542	12.5223	-1.97495
Brd4	1452.97	4006.78	0.125682	434.416	0.0405889	4708.28	0.0562904	2.75765	10.8382	-1.97461
Arl6ip4	168.133	435.665	0.0607118	76.1941	0.14978	768.093	0.00019768	2.59119	10.0807	-1.95991
Hist1h2bg	67.755	308.706	0.171764	59.495	0.0855275	1040.87	0.180177	4.55621	17.4951	-1.94105
Rps19	662.494	1633.85	0.183538	705.567	0.0335816	6664.95	0.0602163	2.46621	9.44622	-1.93744
Mrpl32	70.2645	340.232	0.0184809	60.054	0.0567597	1112.77	0.0576388	4.84216	18.5295	-1.9361
Cox20	70.2645	202.787	0.0186629	42.7901	0.0960194	472.32	0.140243	2.88606	11.0381	-1.93532
Snrpd2	127.982	407.311	0.170885	198.084	0.142163	2401.48	0.0251833	3.18257	12.1236	-1.92955
Dr1	260.982	1255.32	0.0267174	150.828	0.0816795	2717.07	0.0280171	4.80999	18.0143	-1.90504
Med21	75.2834	367.352	0.14412	78.8551	0.0947188	1438.11	0.0922042	4.87959	18.2374	-1.90207
3110082I17Rik	65.2456	249.975	0.092404	47.1337	0.0620255	674.6	0.0360671	3.83129	14.3125	-1.90137
Rps16	386.455	997.976	0.0532551	789.057	0.00765562	7575.15	0.0932415	2.58239	9.60026	-1.89437
Rrs1	215.812	913.959	0.0480499	166.246	0.00733687	2614.69	0.0839308	4.23497	15.7278	-1.8929
Tagln2	153.076	488.828	0.120076	172.336	0.109794	2039	0.0623207	3.19336	11.8315	-1.88949
Rps12	1099.14	2686.02	0.160582	1095.49	0.105189	9822.05	0.169107	2.44375	8.96592	-1.87535
Atp5e	87.8306	168.404	0.00429201	111.933	0.156246	778.229	0.0241961	1.91737	6.95263	-1.85843
Hmgn1	1119.21	4613.52	0.0973559	1028.21	0.0217092	15138.4	0.0704156	4.12211	14.7231	-1.83663
Dtwd2	65.2456	358.214	0.1015	49.1716	0.118067	964.012	0.000848189	5.49024	19.6051	-1.83629
H3f3a	439.153	1872.66	0.0372457	407.487	0.022558	6189.36	0.0492727	4.26426	15.1891	-1.83267
Slc9b1	133.001	490.965	0.158372	98.3723	0.0623548	1287.13	0.0663661	3.69145	13.0843	-1.82558
Hmgb1	732.758	3872.83	0.0683328	453.462	0.00218533	8484.48	0.0875975	5.28527	18.7105	-1.82379
Wwtr1	133.001	736.119	0.0563386	65.5622	0.0803878	1284.04	0.0282316	5.53471	19.5851	-1.82318
Rpl41	2040.18	4211.35	0.0938129	1996.92	0.176534	14561.3	0.088981	2.0642	7.29186	-1.8207
Hmgn5	682.569	1776.17	0.143194	116.911	0.0120502	1071.84	0.0739585	2.60218	9.168	-1.81689
Arl6	77.7928	446.307	0.0664653	59.1224	0.0203406	1194.76	0.0766304	5.73712	20.2082	-1.81654
Dnajc8	702.645	2825.75	0.108831	798.158	0.0472442	11300.8	0.026504	4.02159	14.1586	-1.81584
Rhox5	35.1322	140.554	0.0556914	88.3749	0.165659	1243.48	0.0904221	4.00071	14.0705	-1.81435
Nelfe	105.397	364.016	0.0549383	66.319	0.17258	801.662	0.0814913	3.45377	12.088	-1.80733
Cycs	336.266	1487.53	0.0123053	465.934	0.115256	7198.34	0.0177525	4.42366	15.4493	-1.80423
Zcchc17	178.171	547.174	0.0848254	101.237	0.00300322	1078.51	0.103722	3.07107	10.6533	-1.79448
Tcof1	649.947	2410.24	0.136482	387.335	0.105715	4967.36	0.011946	3.70837	12.8245	-1.79004
Naa50	998.76	5206.19	0.00564995	799.113	0.149997	14403.6	0.0572813	5.21266	18.0245	-1.78987
Ndufa7	75.2834	301.51	0.131099	73.1257	0.044035	1011.73	0.0185607	4.005	13.8355	-1.78849
Cfdp1	484.323	2107.62	0.149581	696.012	0.101585	10363.1	0.0351597	4.35168	14.8892	-1.77462
4921524J17Rik	70.2645	296.325	0.125457	84.8406	0.147617	1222.7	0.0875641	4.21728	14.4118	-1.77286
Denr	439.153	1630.14	0.0260331	378.351	0.0548511	4789.12	0.0127108	3.712	12.6579	-1.76977
Zfp706	298.624	1220.04	0.0886675	263.64	0.145897	3655.96	0.0572996	4.08555	13.8672	-1.76308
Ccdc55	343.794	1196.2	0.01271	141.488	0.052372	1668.03	0.0998075	3.47941	11.7891	-1.76055
Gpatch4	223.341	814.977	0.0384198	157.914	0.0819129	1950.52	0.0451673	3.64903	12.3518	-1.75913
Rps21	506.908	1884.58	0.162249	661.246	0.0593437	8246.79	0.0555494	3.71779	12.4716	-1.74613
Nup62cl	27.6039	190.689	0.0486221	65.894	0.0208627	1521.97	0.00729825	6.90804	23.0973	-1.74138
Srp14	133.001	527.167	0.1575	133.616	0.163182	1766.53	0.0457752	3.96364	13.2209	-1.73793
Hrsp12	130.491	633.081	0.00843356	107.881	0.0860923	1738.05	0.0622014	4.85152	16.1109	-1.73153
Zrsr2	200.756	818.796	0.151286	97.6736	0.0273928	1321.16	0.0429924	4.07857	13.5263	-1.72963
Spint2	72.7739	309.467	0.174819	53.2067	0.0715062	748.508	0.023174	4.25244	14.0679	-1.72605
Shoc2	587.21	3195.79	0.0249596	249.392	0.0781921	4473.03	0.000558132	5.44233	17.9357	-1.72054
Commd8	215.812	972.562	0.0296428	112.329	0.0445761	1666.43	0.00139051	4.50652	14.8352	-1.71894
Rpl4	12943.7	56696.6	0.118859	7591.31	0.0830542	109089	0.040904	4.38024	14.3703	-1.71401
Rps24	4474.34	14785.2	0.128801	5000.73	0.0285661	54184.2	0.0391469	3.30445	10.8353	-1.71325
Slirp	82.8117	482.413	0.171705	112.381	0.0109237	2143.54	0.0862465	5.82542	19.0738	-1.71115
Pole3	100.378	289.709	0.184805	75.8506	0.00835287	715.771	0.0344092	2.88619	9.43658	-1.7091
Sycp3	273.53	1620.9	0.111065	170.159	0.0327194	3293.76	0.114916	5.92588	19.357	-1.70775
Hnrnpa0	953.59	6633.36	0.158159	282.383	0.0904613	6406.38	0.0186841	6.9562	22.6868	-1.70548
Ndufb10	105.397	472.442	0.163796	183.993	0.156631	2681.63	0.0130555	4.48251	14.5746	-1.70108
Eef1e1	133.001	637.462	0.0131606	228.996	0.0187407	3564.91	0.032325	4.79292	15.5676	-1.69957
Ybx1	4358.91	14247.2	0.0415124	4286.4	0.0598726	45461.7	0.117733	3.26852	10.606	-1.69817
Nolc1	1119.21	4484.19	0.0768934	982.559	0.0263924	12716.2	0.0489202	4.00656	12.942	-1.69162
Mdk	135.51	460.925	0.0705511	71.9844	0.00995826	790.721	0.0223471	3.40141	10.9846	-1.69128
Bex2	115.435	442.578	0.0526789	68.7762	0.0253758	850.809	0.061473	3.83402	12.3707	-1.69
Stmn2	288.586	1067.15	0.0327908	530.937	0.080424	6333.82	0.0318913	3.69785	11.9295	-1.68978
Dppa2	85.3212	445.143	0.0218469	377.675	0.0618388	6345.16	0.0416384	5.21726	16.8006	-1.68714
Rwdd4a	135.51	647.087	0.158718	75.8448	0.116609	1160.01	0.00354326	4.77519	15.2945	-1.67938
Atp6v1g1	148.057	628.818	0.0728373	136.085	0.0648593	1845.13	0.069913	4.24712	13.5587	-1.67466
Zcrb1	180.68	751.614	0.0813511	57.6318	0.0717314	764.577	0.0403988	4.15992	13.2666	-1.67317
Pawr	135.51	726.732	0.0845776	202.078	0.069034	3451.46	0.0178835	5.36294	17.0798	-1.6712
Kif3a	434.134	2073.37	0.0352717	83.3442	0.179216	1261.06	0.0339087	4.77587	15.1308	-1.66365
Rps15a	491.851	2170.38	0.0295177	622.928	0.000865484	8685.72	0.122826	4.41267	13.9434	-1.65986
Ube2v2	198.246	1136.8	0.065366	171.032	0.0397741	3098.05	0.0095862	5.73426	18.1138	-1.65941
Rsrc1	215.812	943.729	0.1235	95.4843	0.0388995	1308.09	0.0227433	4.37292	13.6995	-1.64746
Eef1g	5626.18	24477.7	0.0143463	3469.05	0.0705937	47260.5	0.0325202	4.35069	13.6235	-1.64678
Fam103a1	62.7362	333.069	0.0314757	59.8036	0.0659597	991.555	0.00681513	5.30905	16.5802	-1.64293
Epas1	22.585	101.29	0.011928	94.2791	0.018173	1318.92	0.00223465	4.48485	13.9896	-1.64122
Utp23	70.2645	323.959	0.0406255	55.6638	0.0236626	799.892	0.0504032	4.61056	14.3701	-1.64005
Mif	368.889	1293.17	0.0827332	401.757	0.043035	4389.6	0.067696	3.50558	10.926	-1.64004
Zc3hav1l	67.755	333.687	0.130428	40.2456	0.0589318	617.433	0.0751151	4.9249	15.3416	-1.63929
Basp1	260.982	1519.05	0.0428171	198.113	0.00726743	3591.68	0.00667691	5.82052	18.1294	-1.63911
Atf1	363.87	1530.33	0.0525491	349.29	0.100457	4557.01	0.0355001	4.20571	13.0465	-1.63324
Vbp1	552.078	3915.24	0.0963785	355.072	0.100144	7787.86	0.0679694	7.09182	21.9332	-1.62889
Gadd45a	125.472	600.451	0.114968	170.531	0.12613	2517.27	0.0372133	4.78553	14.7613	-1.62507
Vma21	55.2078	215.385	0.134523	27.9542	0.01444	334.221	0.0762841	3.90134	11.956	-1.6157
Fkbp1a	341.285	1144.41	0.0619984	313.767	0.0416685	3221.39	0.0517216	3.35324	10.2668	-1.61436
Ccdc127	183.19	926.257	0.0306116	118.751	0.0662271	1810.59	0.0137466	5.05627	15.2469	-1.59237
Smad7	15.0567	65.3526	0.0676572	129.156	0.0179727	1689.73	0.057285	4.34044	13.0828	-1.59176
H3f3b	1468.03	8382.97	0.00712071	831.282	0.0150404	14300.8	0.0846701	5.71037	17.2033	-1.59103
Cd9	47.6795	307.371	0.0421227	144.924	0.0789715	2813.75	0.0484524	6.4466	19.4154	-1.59059
Srp19	168.133	706.261	0.0292791	200.628	0.0120318	2532.04	0.080215	4.20061	12.6206	-1.58711
Golga7	288.586	1649.94	0.173783	162.624	0.16558	2791.2	0.0211827	5.71733	17.1635	-1.58593
Ptma	6466.84	43353.2	0.137598	5374.58	0.024581	108062	0.026495	6.70391	20.1061	-1.58455
Arl6ip5	45.17	203.473	0.0709589	50.9883	0.111922	685.709	0.0662072	4.50459	13.4484	-1.57796
Rab5a	291.096	2400.36	0.0308056	261.276	0.0402521	6431.22	0.0336403	8.24595	24.6146	-1.57776
Ptms	409.04	1410.18	0.150595	213.001	0.0108955	2184.51	0.13613	3.44754	10.2559	-1.57281
Vapa	464.248	2916.14	0.0297379	401.845	0.119574	7504.85	0.109777	6.28143	18.676	-1.57202
Hist1h2af	65.2456	206.428	0.0870422	70.5637	0.0897314	662.978	0.044885	3.16386	9.39545	-1.57028
Wasf1	122.963	633.189	0.0217854	77.5275	0.0387611	1181.9	0.0394839	5.14943	15.245	-1.56585
Ndufa5	120.453	729.082	0.17532	190.445	0.190585	3412.41	0.0418039	6.05282	17.9181	-1.56574
Rheb	155.586	985.021	0.00172847	144.312	0.0379507	2700.07	0.0376315	6.33105	18.7099	-1.56328
Cox8a	143.038	569.093	0.168392	163.41	0.0461012	1920.63	0.0266559	3.9786	11.7534	-1.56274
Abracl	95.359	508.407	0.0588738	48.9853	0.0442037	771.496	0.132466	5.33151	15.7496	-1.5627
Ccdc43	233.378	1235.53	0.0102926	199.324	0.0668068	3116.3	0.0356318	5.2941	15.6344	-1.56226
Pdcd10	135.51	1048.49	0.0205286	156.476	0.0539983	3575.4	0.077089	7.73739	22.8496	-1.56225
Eif2s2	1194.5	6895.9	0.13015	2064.25	0.0561478	35180.3	0.0324205	5.77306	17.0426	-1.56174
Fundc2	115.435	496.807	0.104098	134.67	0.0318626	1708.66	0.000303413	4.3038	12.6877	-1.55975
Plekhf2	371.398	2395.8	0.0468354	422.09	0.15428	8004.57	0.0822963	6.45075	18.9641	-1.55573
Lsm8	155.586	836.866	0.0670335	122.769	0.143193	1936.9	0.0213383	5.37881	15.7768	-1.55245
Comt	195.737	374.406	0.163616	80.6193	0.0463773	452.243	0.171799	1.9128	5.60962	-1.55221
Sumo1	396.492	1922.2	0.0882839	450.906	0.0586084	6409.08	0.043387	4.84802	14.2138	-1.55182
Tipin	461.738	2411.81	0.0735127	565.797	0.0200465	8650.67	0.0622603	5.22333	15.2894	-1.54949
Ube2t	72.7739	435.521	0.0607994	31.832	0.159601	556.845	0.029117	5.98458	17.4933	-1.54748
Pno1	276.039	1699.67	0.0638281	316.387	0.0296116	5674.02	0.024211	6.15734	17.9338	-1.5423
Cd164	587.21	2940.12	0.0117498	395.952	0.0696116	5768.54	0.042565	5.00692	14.5688	-1.54088
Rpl28	266.001	904.02	0.145067	415.405	0.125747	4101.24	0.0560752	3.39855	9.87286	-1.53855
Cox6b1	138.02	784.042	0.190161	154.746	0.0464603	2552.13	0.119523	5.68066	16.4923	-1.53766
Mycbp	72.7739	436.816	0.0150118	58.1442	0.00198894	1012.63	0.111674	6.00237	17.4158	-1.53679
Spc25	173.152	1226.83	0.197686	175.713	0.0551977	3610.88	0.00493833	7.0853	20.5498	-1.53622
Mplkip	72.7739	368.561	0.0274105	40.5193	0.0388214	594	0.0636027	5.06447	14.6597	-1.53337
Pdlim5	155.586	1001.14	0.0260454	149.355	0.0109777	2781.37	0.0660013	6.43466	18.6226	-1.53312
Ccdc115	70.2645	326.09	0.0216815	96.8584	0.100736	1299.47	0.040074	4.6409	13.4162	-1.5315
Nanog	65.2456	453.752	0.00557829	511.629	0.000489094	10275.2	0.0785642	6.95452	20.0833	-1.52997
Hspe1	491.851	2541.95	0.0287017	931.797	0.112507	13865.9	0.0320435	5.16812	14.8808	-1.52574
Atad1	393.983	3304.27	0.0147517	166.322	0.0685757	4013.92	0.00111106	8.38684	24.1335	-1.52484
Rps27a	1523.23	5416.11	0.079425	2336.7	0.0733548	23847.1	0.0686465	3.55567	10.2054	-1.52115
Uqcrh	243.416	1049.04	0.0197817	354.647	0.163893	4384.06	0.0642833	4.30964	12.3618	-1.52025
Ttc1	85.3212	506.225	0.0814457	94.314	0.0438348	1602.33	0.0535028	5.93317	16.9893	-1.51775
Cir1	115.435	426.718	0.0449424	81.0734	0.114155	857.923	0.0672329	3.69663	10.5821	-1.51734
Rnf138	155.586	990.049	0.0943489	227.657	0.023553	4128.93	0.0542812	6.36337	18.1367	-1.51104
Mrpl18	318.7	1539.11	0.154369	331.234	0.0767602	4552.09	0.0332375	4.82933	13.7428	-1.50878
H2-Ke2	87.8306	425.718	0.0366701	161.39	0.194794	2223.15	0.0501038	4.84703	13.775	-1.50688
Surf6	255.964	1131.02	0.0357121	159.032	0.0329889	1994.94	0.116707	4.41867	12.5443	-1.50535
Upf3a	150.567	694.1	0.111982	99.3039	0.108205	1294.08	0.0769644	4.60991	13.0316	-1.4992
Naf1	341.285	1800.66	0.18379	132.72	0.112056	1979.31	0.0549058	5.27613	14.9135	-1.49906
Rps5	419.078	1850.86	0.00667126	553.476	0.00456114	6884.55	0.091854	4.4165	12.4387	-1.49386
Ccdc104	120.453	626.911	0.145775	119.497	0.0394784	1750.04	0.0851844	5.20459	14.6451	-1.49256
Ier3ip1	110.416	539.553	0.0321435	85.0678	0.0377573	1168.07	0.0207267	4.88656	13.7311	-1.49056
Cnih1	122.963	605.273	0.0453482	92.7303	0.0332171	1282.07	0.0857939	4.92241	13.8258	-1.48993
Rab1	810.551	5826.43	0.0420156	814.188	0.0831096	16426	0.00284556	7.18824	20.1747	-1.48884
Ccnc	130.491	1005.91	0.0267886	83.5073	0.104332	1804.75	0.0140569	7.70868	21.6119	-1.48727
Memo1	311.171	2205.44	0.0402348	185.647	0.043639	3686.98	0.00535538	7.08753	19.8602	-1.48653
Ptges3	2961.15	22619.5	0.026075	2492.41	0.0292116	53132.6	0.0137976	7.63877	21.3178	-1.48064
Nrxn2	50.1889	226.614	0.110011	6.16028	0.0775215	77.5284	0.117438	4.51522	12.5852	-1.47886
Rpl23	3543.34	16067.5	0.0917466	4346.24	0.0904567	54721.3	0.0193792	4.53455	12.5905	-1.4733
Dynll1	567.135	2688.78	0.158164	669.957	0.00538967	8800.96	0.125243	4.741	13.1366	-1.47033
Sde2	258.473	1441.5	0.0757573	229.66	0.0253555	3542.49	0.0561958	5.57697	15.425	-1.46771
Ccdc58	133.001	812.558	0.191913	186.468	0.0165536	3146.76	0.029423	6.10943	16.8756	-1.46583
Ufm1	117.944	639.311	0.0609749	122.763	0.0547396	1833.2	0.0456082	5.42047	14.9328	-1.462
Rpl31	1427.87	6726.77	0.0435445	1682.37	0.043501	21830.3	0.119001	4.71104	12.976	-1.46172
Nptn	107.906	584.372	0.0405499	128.859	0.00516979	1917.1	0.021754	5.41555	14.8775	-1.45795
Elavl2	235.888	1231.9	0.0960368	128.073	0.14814	1831.44	0.122129	5.22241	14.2999	-1.45322
Llph	178.171	745.2	0.0496623	335.089	0.0233387	3835.34	0.0303865	4.1825	11.4458	-1.45237
Nme2	356.341	1699.84	0.118981	718.062	0.100036	9360.37	0.0887785	4.77025	13.0356	-1.45032
Rpl38	464.248	1635.81	0.0987376	757.726	0.0145123	7283.47	0.0666266	3.52358	9.61228	-1.44784
Ppp1r1a	50.1889	182.732	0.130489	41.2354	0.0163684	409.468	0.0216503	3.64089	9.93	-1.4475
Fkbp3	622.343	4550.49	0.0828993	720.52	0.0348045	14360.4	0.114953	7.31188	19.9306	-1.44667
Tpd52	366.379	2102.38	0.00763196	255.954	0.0383222	3999.49	0.0395315	5.73825	15.6258	-1.44524
Ube2e1	122.963	716.694	0.0496527	70.6976	0.133006	1120.07	0.0570994	5.82854	15.8431	-1.44265
Prpf38b	637.399	3229.18	0.0166583	253.538	0.00182502	3483.37	0.0564537	5.06618	13.7391	-1.43931
Chmp5	145.548	1034.41	0.1139	196.599	0.0257524	3788.02	0.0507292	7.10701	19.2677	-1.43887
Rac1	426.606	2534.85	0.0150574	186.008	0.0643732	2992.92	0.0339513	5.94189	16.0903	-1.4372
Rnf2	373.907	2905	0.164446	299.298	0.105846	6275.17	0.0021254	7.76931	20.9663	-1.43222
Sec62	464.248	2937.01	0.135934	299.589	0.0329065	5114.66	0.030329	6.3264	17.0723	-1.4322
Asf1a	190.718	1609.47	0.108491	124.591	0.138929	2833.15	0.07422	8.43899	22.7395	-1.43006
Rps11	675.041	3904.78	0.0115543	877.147	0.0295273	13642.3	0.121356	5.7845	15.553	-1.42693
Smim15	173.152	957.569	0.156763	163.987	0.016878	2436.94	0.0238461	5.53023	14.8606	-1.42608
Tpm2	85.3212	366.583	0.0668939	90.0751	0.198368	1039.46	0.00959622	4.29651	11.5399	-1.42539
Rpl35a	910.929	4228.27	0.10381	1253.65	0.0548981	15620.2	0.0907273	4.64171	12.4598	-1.42455
Arf6	481.814	3723.7	0.0242576	325.022	0.117281	6727.24	0.00531536	7.72851	20.6978	-1.42122
Eif1a	396.492	3333.24	0.0732091	552.731	0.125459	12433.6	0.0543375	8.40683	22.4949	-1.41997
Cebpg	153.076	952.93	0.0255124	89.196	0.0582587	1485.77	0.0487606	6.2252	16.6573	-1.41997
Elavl1	532.003	3367.32	0.0704831	393.524	0.0379636	6656.41	0.0875606	6.32952	16.9149	-1.41812
Mrpl23	72.7739	355.004	0.0952655	54.016	0.0345983	702.315	0.0724416	4.87817	13.002	-1.41432
Cenpw	42.6606	157.044	0.113757	60.5431	0.108528	594.012	0.00463161	3.68124	9.81139	-1.41427
Lypla1	245.926	1834.24	0.0866418	251.098	0.0319673	4986.72	0.00607944	7.45853	19.8596	-1.41288
Mrpl33	40.1511	179.611	0.101507	60.8226	0.033298	722.549	0.0227929	4.47336	11.8796	-1.40906
Srsf1	1884.59	13355.8	0.0418241	1566.45	0.0592494	29450.9	0.0541785	7.08683	18.8011	-1.4076
Nudc	554.588	2816.15	0.0740583	702.312	0.0664607	9450.46	0.0211661	5.07792	13.4562	-1.40596
Rpl17	1693.88	7701.98	0.165344	1739.86	0.0282153	20896.1	0.0408412	4.54696	12.0102	-1.40129
Phf6	281.058	2086.72	0.147741	95.7114	0.0483569	1876.06	0.0608824	7.4245	19.6012	-1.40058
Tmem65	85.3212	660.009	0.067544	38.9647	0.128494	795.389	0.0841854	7.73558	20.4131	-1.39991
Pcnp	579.682	3061.9	0.0130584	419.01	0.0587066	5838.56	0.00318094	5.28203	13.9342	-1.39947
Snrpb2	266.001	2430.72	0.065352	310.005	0.0382961	7465.47	0.0691277	9.13802	24.0817	-1.39799
Tcea1	662.494	4906.97	0.111856	890.888	0.0526351	17380	0.0694124	7.40682	19.5086	-1.39718
Zfand5	431.625	3077.7	0.0688507	214.143	0.104674	4020.26	0.123151	7.1305	18.7738	-1.39664
Pin1	82.8117	397.724	0.111694	76.7356	0.0460289	968.803	0.120905	4.80275	12.6252	-1.39437
Twistnb	341.285	2399.67	0.0824238	223.232	0.0225443	4121.41	0.0386911	7.03129	18.4625	-1.39274
Taf12	52.6984	287.165	0.106462	55.1339	0.027039	787.697	0.0197638	5.44921	14.287	-1.39058
l7Rn6	115.435	736.286	0.0448339	145.582	0.00299151	2425.36	0.0576546	6.37838	16.6598	-1.38511
Ing1	311.171	1625.45	0.010777	195.924	0.0630909	2672.04	0.050149	5.22365	13.6382	-1.38452
Brd3	918.457	5161.95	0.082796	273.905	0.0408315	4018.66	0.0203752	5.62023	14.6717	-1.38433
Rps9	813.061	3969.41	0.148861	1329.05	0.14843	16914.6	0.0936238	4.88205	12.7268	-1.38231
Arfip1	130.491	1130.71	0.0456196	70.0048	0.0972827	1580.06	0.152088	8.66506	22.5707	-1.38117
Rbm3	772.909	4248.62	0.0420859	982.879	0.0590991	14066.9	0.123901	5.49692	14.3119	-1.38052
Uba52	562.116	2181.8	0.131421	817.681	0.0743434	8261.09	0.128559	3.8814	10.1031	-1.38014
Fam32a	150.567	775.723	0.0284489	120.638	0.0183548	1617.57	0.0718958	5.15202	13.4085	-1.37994
Hbegf	55.2078	311.253	0.0901293	83.6063	0.0385157	1225.56	0.0710661	5.63785	14.6587	-1.37854
Cenpp	70.2645	562.422	0.0532382	59.4077	0.062783	1235.52	0.100113	8.00435	20.7973	-1.37754
Sumo2	848.193	6025.45	0.00108223	879.493	0.0430836	16228.1	0.0397949	7.10387	18.4516	-1.37707
Prkcsh	213.303	1085.54	0.0205109	152.959	0.0683627	2021.64	0.0123847	5.0892	13.2169	-1.37687
Mnat1	125.472	857.679	0.13452	170.007	0.0870804	3015.52	0.0975366	6.83561	17.7376	-1.37567
Ift74	215.812	1773.6	0.194134	101.604	0.0283716	2162.12	0.00367007	8.21823	21.2799	-1.37259
Ngfrap1	298.624	1272.75	0.00907625	456.646	0.152853	5028.86	0.0362578	4.26205	11.0126	-1.36954
Tvp23b	65.2456	535.93	0.103692	45.9983	0.125316	976.159	0.0123091	8.21403	21.2216	-1.36937
Wibg	110.416	523.801	0.00907056	106.594	0.026503	1306.3	0.0584274	4.7439	12.2549	-1.36921
Psip1	1796.76	11908	0.151927	1029.09	0.00792334	17618.1	0.00497341	6.62746	17.1201	-1.36917
Dynll2	178.171	701.63	0.0293402	83.0007	0.0391935	843.05	0.0417515	3.93797	10.1571	-1.36697
Elavl4	45.17	389.055	0.1862	4.13402	0.0199122	91.6858	0.0230828	8.61311	22.1783	-1.36454
Dusp1	72.7739	535.678	0.186765	27.0459	0.153758	512.492	0.0410026	7.36084	18.949	-1.36418
Serf2	333.756	1319.31	0.000877393	244.146	0.124143	2483.61	0.052738	3.9529	10.1727	-1.36371
Rps23	672.532	3676.8	0.0972502	1024.46	0.0895828	14412.9	0.0894916	5.4671	14.0688	-1.36365
Tcea3	70.2645	299.339	0.0446161	335.036	0.12266	3670.57	0.0340838	4.26017	10.9557	-1.3627
Gkap1	193.227	1184.98	0.107496	83.222	0.0141428	1311.76	0.0419968	6.13255	15.7622	-1.36191
9530068E07Rik	117.944	682.17	0.0511786	52.7583	0.00171058	784.118	0.118651	5.78385	14.8625	-1.36157
Srsf9	260.982	1371.11	0.0494341	177.216	0.0945968	2392.04	0.024835	5.25366	13.4979	-1.36134
Serp1	230.869	1746.16	0.0178209	183.283	0.12679	3558.11	0.149455	7.56341	19.4132	-1.35993
Tram1	286.077	1934.79	0.0343909	142.158	0.0483728	2465.15	0.0549734	6.76319	17.3409	-1.3584
Nefl	45.17	314.103	0.198063	80.1127	0.0214757	1428.09	0.0125271	6.95379	17.826	-1.35811
Chic2	60.2267	307.466	0.199157	49.4453	0.0486219	645.57	0.00796132	5.10515	13.0563	-1.35472
Rpa3	55.2078	310.162	0.199011	70.9655	0.114635	1018.08	0.03021	5.61808	14.3462	-1.35251
Lysmd3	112.925	629.168	0.013504	63.3263	0.0941484	899.64	0.0715162	5.57155	14.2064	-1.35039
Rps17	675.041	3397.06	0.00274164	1276.28	0.0873841	16373.2	0.0764419	5.03238	12.8288	-1.35008
Rpl24	971.156	5727.25	0.0220089	1480.32	0.0358055	22242.8	0.0711704	5.89735	15.0257	-1.34929
Ypel5	125.472	804.203	0.0186513	90.6166	0.0284361	1476.49	0.0716851	6.40941	16.2938	-1.34606
Dbi	100.378	520.775	0.164393	94.3722	0.0966712	1244.14	0.0814759	5.18815	13.1833	-1.34542
Pafah1b2	376.417	2677.02	0.0359063	186.916	0.0439719	3376.37	0.00484456	7.11186	18.0635	-1.34478
Trmt10a	92.8495	616.22	0.0211654	77.8943	0.00233192	1311.3	0.0139032	6.63676	16.8343	-1.34286
Sdcbp	125.472	1015.86	0.0772101	87.1639	0.0821825	1788.85	0.0259401	8.09626	20.5229	-1.3419
Cwc27	170.642	998.465	0.188869	164.307	0.0886483	2436.03	0.0196293	5.85121	14.8261	-1.34133
Fbxo8	70.2645	454.198	0.0188069	51.5239	0.159982	843.307	0.0814685	6.46412	16.3673	-1.34029
Tmem55a	145.548	974.948	0.0964012	69.8301	0.13644	1183.87	0.00349106	6.69847	16.9536	-1.33969
Rps25	936.023	5599.91	0.115526	1416.72	0.0149022	21433.1	0.0658005	5.98266	15.1287	-1.33843
Mnd1	47.6795	322.241	0.095133	70.0455	0.00352045	1195.94	0.101794	6.75848	17.0738	-1.33701
Cbx3	1370.16	9292.99	0.0153404	1104.76	0.0500419	18907	0.0651667	6.78242	17.1141	-1.33532
Gabarapl2	85.3212	486.057	0.0956169	156.08	0.00496545	2240.41	0.0103814	5.69679	14.3542	-1.33326
Pqbp1	125.472	861.723	0.133033	91.7229	0.0271953	1586.61	0.0579974	6.86783	17.2979	-1.33267
Utf1	67.755	290.901	0.135673	60.5373	0.0480218	654.626	0.0161371	4.29342	10.8136	-1.33265
Scamp1	120.453	877.792	0.0825556	56.2518	0.0455191	1030.96	0.0620634	7.2874	18.3276	-1.33054
Pnrc2	293.605	1608.85	0.178219	173.396	0.114929	2388.94	0.0612311	5.47965	13.7773	-1.33014
Ccdc91	117.944	737.148	0.135479	84.5612	0.114218	1327.3	0.0667843	6.24998	15.6963	-1.3285
Rpl37a	263.492	1136.62	0.102404	485.591	0.057615	5251.87	0.0744834	4.3137	10.8154	-1.32609
Dnajc21	286.077	1683.65	0.155797	658.143	0.0185483	9704.91	0.0262061	5.88531	14.7459	-1.32512
Spp1	25.0945	179.351	0.0762902	353.325	0.0307227	6318.02	0.0751679	7.14704	17.8816	-1.32306
Ncam1	168.133	1119.18	0.0604735	75.5071	0.0362122	1256.8	0.0280748	6.65649	16.6448	-1.32224
Phyh	52.6984	379.355	0.0267373	70.5172	0.0395916	1269.19	0.0530136	7.1986	17.9983	-1.32207
Kras	378.926	2117.59	0.045775	223.197	0.144515	3113.74	0.0320065	5.58839	13.9507	-1.31983
Nipa2	122.963	921.895	0.0237895	72.8287	0.168699	1362.63	0.123583	7.49735	18.71	-1.31936
Cwc15	296.115	1558.96	0.126933	408.791	0.0223124	5369.43	0.0219326	5.26473	13.1349	-1.31897
Haus2	125.472	870.123	0.0551246	87.8743	0.169427	1519.26	0.0403406	6.93478	17.289	-1.31793
Atp5k	72.7739	284.207	0.0171285	167.247	0.168573	1627.86	0.129229	3.90534	9.73322	-1.31747
Rell1	80.3023	407.88	0.0634846	97.8308	0.00825486	1236.74	0.0213347	5.07931	12.6417	-1.31548
Cript	72.7739	399.974	0.127323	73.1955	0.00889361	1001.14	0.114716	5.49611	13.6776	-1.31533
Gmnn	218.322	1432.92	0.0283514	280.997	0.0574297	4581.08	0.105962	6.56335	16.3029	-1.31263
Sec61b	57.7173	272.866	0.178956	65.8183	0.0495488	772.764	0.0518449	4.72764	11.7409	-1.31235
Mettl5	97.8684	764.506	0.0756775	98.7624	0.0385132	1915.15	0.00551858	7.81158	19.3915	-1.31174
Tob1	97.8684	609.337	0.106251	47.2676	0.153657	726.976	0.165433	6.22609	15.38	-1.30466
Taf9	133.001	1080.32	0.034034	101.878	0.0204553	2043.6	0.0859238	8.12267	20.0594	-1.30426
Brd9	195.737	1055.98	0.01952	89.9354	0.0591406	1195.89	0.0703716	5.39491	13.2972	-1.30146
Ppp1r18	40.1511	173.209	0.0146435	51.2445	0.0721551	544.538	0.000570118	4.31392	10.6263	-1.30057
Emc4	65.2456	456.886	0.184814	68.6597	0.0709923	1181.43	0.0272532	7.00256	17.2071	-1.29705
Abhd17b	160.605	1451.78	0.0577903	71.0994	0.155082	1579.28	0.06025	9.03947	22.2123	-1.29705
Rpl32	865.759	4265.73	0.0884604	1553.07	0.15074	18796.5	0.158224	4.92716	12.1028	-1.29652
Serbp1	3124.26	22372	0.116004	3251.86	0.00795243	57151.2	0.0539519	7.16074	17.5749	-1.29534
Mrpl2	90.3401	568.302	0.0702424	101.022	0.126336	1556.43	0.00373914	6.2907	15.4069	-1.29229
Atp1b1	135.51	1024.92	0.0357131	182.252	0.101619	3371.48	0.036715	7.5634	18.499	-1.29034
Siah1a	85.3212	769.875	0.0458769	37.3926	0.193354	824.994	0.00995756	9.02326	22.063	-1.28991
Sat1	82.8117	462.298	0.101447	171.527	0.00917544	2341	0.0260874	5.58252	13.648	-1.2897
Hypk	255.964	1131.39	0.150221	428.285	0.0337552	4626.79	0.0448933	4.42011	10.8031	-1.28929
Cisd2	85.3212	468.415	0.0353223	50.6331	0.114496	679.16	0.0815668	5.49003	13.4134	-1.28879
Btf3	795.494	6000.82	0.0406486	1228.53	0.0127815	22625.8	0.0826984	7.5435	18.417	-1.28773
Mreg	67.755	378.115	0.0485361	276.345	0.0711922	3762.97	0.128983	5.58062	13.6169	-1.2869
Fam136a	223.341	1408.14	0.156403	292.13	0.0909949	4488.92	0.0329724	6.30489	15.3662	-1.28521
Map2	268.511	1721.18	0.080082	68.6481	0.0971659	1070.68	0.0265196	6.4101	15.5967	-1.28282
Slmo2	117.944	704.608	0.0138132	181.519	0.0669177	2637.38	0.0276674	5.97409	14.5295	-1.28219
Nucb1	115.435	714.596	0.0735276	80.1942	0.105036	1206.74	0.0414213	6.19048	15.0478	-1.28143
Dbnl	115.435	588.564	0.0995827	71.6409	0.149875	887.619	0.0176709	5.09868	12.3898	-1.28096
Pole4	97.8684	578.705	0.0714486	128.9	0.0550723	1850.78	0.0959029	5.9131	14.3582	-1.27989
Spry2	158.095	842.794	0.0416965	200.058	0.0984196	2585.76	0.00291317	5.33093	12.9251	-1.27771
Ccdc34	158.095	1044.63	0.186368	67.2681	0.110531	1077.57	0.0425622	6.60762	16.019	-1.27758
2700060E02Rik	449.191	3338.45	0.0136603	423.965	0.0172144	7627.11	0.115537	7.43214	17.99	-1.27534
BC052040	77.7928	416.361	0.153023	87.292	0.00867221	1129.56	0.0244906	5.35217	12.94	-1.27364
Bex1	286.077	1342.25	0.185253	539.548	0.154365	6115.05	0.0336669	4.69194	11.3336	-1.27236
Cks1b	143.038	936.289	0.00980988	116.609	0.0439996	1841.75	0.0812915	6.54572	15.7942	-1.27078
Cbx1	426.606	2471.87	0.00361067	530.331	0.0525054	7406.36	0.0328658	5.79428	13.9655	-1.26917
Atp5l	95.359	528.973	0.0707636	209.059	0.0888129	2794.83	0.0386673	5.54718	13.3686	-1.26902
Hnrnpab	2770.43	17583.3	0.176934	3207.43	0.0300152	48978.9	0.0156166	6.34679	15.2705	-1.26664
AW549877	331.247	2162.02	0.0295984	118.524	0.183696	1861.03	0.00890774	6.5269	15.7017	-1.26645
Srsf11	1101.65	5811.69	0.189988	631.481	0.00721776	8003.54	0.0266163	5.27545	12.6742	-1.26453
Wbp5	961.118	5685.45	0.169242	848.238	0.0769848	12050.5	0.00147642	5.91546	14.2065	-1.26399
Cactin	105.397	640.1	0.117232	68.8111	0.00981888	1003.64	0.0402065	6.07324	14.5854	-1.26399
Arpp19	346.304	1679.75	0.00425392	241.101	0.0236402	2807.12	0.0297245	4.85051	11.6429	-1.26325
Anp32e	838.155	5234.82	0.0370065	540.923	0.054032	8109.11	0.0167516	6.24565	14.9913	-1.2632
Msantd4	215.812	1464.45	0.0835341	153.547	0.068596	2496.51	0.0678407	6.78577	16.2589	-1.26065
Sec61g	127.982	576.483	0.178545	206.585	0.0709436	2228.81	0.0710737	4.50442	10.7888	-1.26013
Snrpe	361.36	2363.17	0.122105	489.142	0.00155502	7651.87	0.085226	6.53964	15.6434	-1.25827
2010107E04Rik	87.8306	530.614	0.124983	127.689	0.176045	1843.05	0.114803	6.04133	14.4339	-1.25653
Emc2	67.755	590.459	0.0255528	112.533	0.0602276	2342.62	0.0780385	8.71461	20.8172	-1.25627
4930453N24Rik	130.491	827.793	0.0480219	142.612	0.00907136	2160.1	0.0130668	6.34367	15.1467	-1.25561
Smndc1	263.492	1546.86	0.0563401	253.783	0.0393963	3556.31	0.0500777	5.87062	14.0132	-1.2552
Polr2e	42.6606	222.767	0.0204061	131.835	0.0338469	1643.21	0.0152195	5.22184	12.4642	-1.25516
Dnajc9	308.662	2376.7	0.0500828	196.226	0.00625883	3603.72	0.0151422	7.7	18.3651	-1.25403
Mkks	75.2834	510.886	0.0264505	69.3293	0.0288678	1121.2	0.0504434	6.78617	16.1721	-1.25284
Srsf2	404.021	3076.85	0.00251335	424.07	0.156666	7694.24	0.0184358	7.61558	18.1438	-1.25245
Cfl1	1500.65	8199.65	0.0263062	1868.17	0.072276	24304.9	0.0732472	5.46407	13.01	-1.25157
Taf7	604.777	4745.39	0.149823	467.413	0.00133262	8712.65	0.0288206	7.84652	18.6402	-1.24829
Nsa2	434.134	2932.26	0.191109	378.851	0.0427249	6074.25	0.131362	6.75427	16.0333	-1.2472
Fam133b	276.039	1442.69	0.0739026	164.878	0.0765677	2045.23	0.0429575	5.2264	12.4045	-1.24698
D2Wsu81e	82.8117	438.151	0.0765034	55.7511	0.180925	699.948	0.0135617	5.29093	12.5549	-1.24665
Sf3b6	95.359	866.603	0.116656	118.507	0.173508	2554.57	0.0596696	9.0878	21.5563	-1.24611
Aim2	42.6606	352.983	0.0124532	65.1604	0.00517493	1278.74	0.0631789	8.27422	19.6244	-1.24596
Pdlim7	52.6984	335.014	0.0215234	56.1529	0.0797669	846.553	0.0209943	6.3572	15.0759	-1.24578
Ube2g1	298.624	2114.23	0.0787207	260.193	0.122259	4357.24	0.0501195	7.07992	16.7462	-1.24203
Dazap2	70.2645	386.084	0.0178884	67.5535	0.0363307	877.495	0.0496009	5.49473	12.9896	-1.24124
Hmgb3	238.397	1615.36	0.126578	107.793	0.0639449	1725.7	0.0794809	6.77592	16.0093	-1.24043
Sh3bgrl2	107.906	851.176	0.0741758	62.0977	0.196922	1156.09	0.0150157	7.88811	18.6172	-1.23889
Rpl35	787.966	3655.52	0.0592645	1204.95	0.0901653	13180.4	0.0981418	4.63918	10.9386	-1.23748
Mff	127.982	775.295	0.101393	122.792	0.0294328	1753.42	0.0500882	6.05785	14.2795	-1.23707
Tmem50a	112.925	756.961	0.0225311	52.5371	0.0826052	829.873	0.0219216	6.70321	15.7959	-1.23663
Cetn3	87.8306	570.247	0.101032	192.651	0.0614144	2942.64	0.0557473	6.49258	15.2744	-1.23425
Rps4x	2424.13	16434.2	0.0216759	2906.29	0.0215069	46311.9	0.0855443	6.77943	15.935	-1.23296
Lrrfip1	225.85	1583.07	0.0269016	104.41	0.00251743	1718.76	0.0332895	7.00937	16.4616	-1.23175
Dnaja1	870.778	6820.4	0.110729	1060.24	0.0639976	19489.2	0.0181099	7.83254	18.3819	-1.23073
Fam60a	2895.9	23613.3	0.0982141	2247.27	0.0646494	42948.1	0.0596729	8.15405	19.1112	-1.22883
Gtf2e1	138.02	1163.36	0.0240793	109.313	0.0582979	2159.02	0.110365	8.42894	19.7508	-1.22849
Cd63	97.8684	662.143	0.193007	123.142	0.0133007	1951.95	0.00279489	6.76564	15.8512	-1.2283
Atp5o	198.246	1246.52	0.00972166	300.45	0.0726489	4425.3	0.0904274	6.28773	14.7289	-1.22804
Nucb2	55.2078	382.922	0.0990915	22.7662	0.148287	369.878	0.0908916	6.93601	16.2468	-1.22797
Ube2d1	97.8684	513.194	0.122608	33.4565	0.111745	410.072	0.00540749	5.24372	12.2569	-1.22493
Mob1b	127.982	719.153	0.0241812	41.1365	0.117107	540.046	0.124961	5.61919	13.1282	-1.22423
Ppp1cb	1322.48	12741.3	0.0359388	930.505	0.117614	20932.1	0.00109727	9.63444	22.4954	-1.22336
Rab21	75.2834	700.416	0.131407	52.508	0.138322	1139.44	0.059421	9.30373	21.7003	-1.22184
Rbm7	112.925	684.019	0.00631551	99.4146	0.167817	1404.3	0.0614441	6.05728	14.1257	-1.22158
Smap2	77.7928	510.518	0.0526062	72.1708	0.0176911	1103.53	0.140004	6.56254	15.2906	-1.22032
Gltscr2	323.719	1810.88	0.0517032	255.168	0.0878981	3325.51	0.0772366	5.59401	13.0326	-1.22017
Tbca	158.095	918.695	0.120158	179.044	0.158662	2418.95	0.101592	5.81103	13.5104	-1.2172
Ssr3	978.684	6937.37	0.0292498	567.782	0.0969711	9338.37	0.0189704	7.08847	16.4471	-1.21429
Cisd1	45.17	301.228	0.0968249	78.2262	0.0826255	1210.22	0.121	6.66876	15.4708	-1.21406
Jtb	90.3401	545.141	0.0660499	49.9518	0.0611641	697.14	0.0689377	6.03432	13.9562	-1.20965
Tmod3	150.567	1040.91	0.0517218	180.139	0.0302671	2878.74	0.0370632	6.91326	15.9807	-1.20889
Timm8a1	198.246	1302.1	0.0853786	258.743	0.049716	3924.8	0.0332517	6.56812	15.1687	-1.20754
Rpl19	1335.03	7401.91	0.00638188	2085.22	0.127654	26670	0.0794705	5.5444	12.79	-1.20591
Usmg5	105.397	638.533	0.181657	162.764	0.00272564	2274.48	0.0578015	6.05837	13.9741	-1.20575
Ccdc71	97.8684	582.565	0.0375931	53.5967	0.162079	735.497	0.0309666	5.95254	13.7228	-1.205
Ywhaz	1631.14	14136.4	0.0249681	1597.33	0.00455597	31853.2	0.057728	8.66657	19.9415	-1.20224
Rps4l	92.8495	647.721	0.07097	166.624	0.00163708	2674.23	0.0781958	6.97603	16.0494	-1.20204
Ywhae	1174.42	7479.65	0.00125648	1798.52	0.0347347	26317	0.0258991	6.3688	14.6326	-1.20009
Pagr1a	77.7928	450.285	0.0496962	45.8877	0.149113	610.069	0.0171355	5.78826	13.2948	-1.19966
Bex4	155.586	916.171	0.0881998	228.134	0.102177	3082.25	0.040846	5.88853	13.5107	-1.19812
Uchl5	306.152	2613.75	0.0589412	362.746	0.0363138	7098.83	0.0639684	8.53741	19.5697	-1.19675
Set	4921.02	43182.8	0.0652811	6559	0.0269001	131918	0.02524	8.77516	20.1126	-1.1966
Ndfip2	60.2267	535.3	0.0773356	47.2909	0.135473	962.851	0.05369	8.88808	20.3602	-1.19581
Dhrs4	65.2456	675.944	0.0547186	35.7448	0.0204963	848.226	0.038175	10.36	23.7301	-1.19569
Lrrc2	15.0567	82.0063	0.023335	118.419	0.00263609	1477.18	0.0780243	5.44651	12.4742	-1.19554
2810417H13Rik	283.567	2037.17	0.0742713	135.276	0.0314765	2225.28	0.0669211	7.18408	16.45	-1.19521
Fam192a	145.548	874.313	0.181019	124.906	0.0756876	1715.72	0.0131165	6.00705	13.7361	-1.19325
Tmx1	135.51	1378.98	0.0595763	65.2943	0.0612964	1517.95	0.000383499	10.1762	23.2478	-1.1919
H1f0	173.152	1363.12	0.0840655	26.9934	0.0195295	485.324	0.140367	7.8724	17.9793	-1.19146
Rpl36al	296.115	1858.93	0.0122299	555.945	0.0478496	7967.6	0.0563421	6.27772	14.3316	-1.19089
Cmip	321.209	1924.46	0.0311683	147.334	0.100383	2015.11	0.0840216	5.9913	13.6771	-1.19083
Ap3s1	85.3212	594.492	0.0548853	78.4824	0.0808994	1245.73	0.0795649	6.9677	15.8727	-1.18779
Ube2n	328.737	2324.22	0.142436	389.827	0.054935	6270.25	0.0668822	7.07015	16.0847	-1.18588
Tpt1	2220.86	9494.76	0.0886617	3200.69	0.0679228	31087.1	0.094096	4.27526	9.71262	-1.18385
Smim7	82.8117	488.113	0.0297359	70.2668	0.066556	938.139	0.0738338	5.89425	13.3511	-1.17958
Map7d2	122.963	929.605	0.0379103	35.1101	0.147747	600.482	0.0448098	7.56005	17.1028	-1.17777
Rrp15	213.303	1424.54	0.0870378	318.518	0.0543866	4810.09	0.0278664	6.67847	15.1015	-1.1771
Leo1	348.813	2403.63	0.0944658	332.643	0.0205398	5180.88	0.0185999	6.89088	15.5749	-1.17646
Psmc6	429.115	3975.55	0.033038	548.026	0.0852033	11474.1	0.0389548	9.26452	20.9371	-1.17627
Blzf1	112.925	876.396	0.0881817	128.044	0.113125	2245.46	0.0392552	7.76087	17.5366	-1.17608
Rpl22	1355.1	7482.94	0.163415	2171.8	0.101405	27084.2	0.0586067	5.52205	12.4708	-1.17528
Tgoln1	160.605	1211.85	0.0331211	84.1944	0.199522	1433.83	0.0118623	7.54556	17.03	-1.17438
Chmp2a	90.3401	624.212	0.0540988	135.136	0.0949896	2097.64	0.0500387	6.90958	15.5225	-1.16769
Gemin6	60.2267	458.806	0.0281564	90.3372	0.0788397	1544.66	0.0070137	7.61798	17.0988	-1.16641
Fabp5	273.53	1383.15	0.057706	141.255	0.149227	1602.46	0.0208447	5.05666	11.3444	-1.16573
Pvr	22.585	161.753	0.176865	54.214	0.173005	869.938	0.0739694	7.16195	16.0464	-1.16382
Taf10	100.378	509.158	0.0250007	99.2224	0.0407413	1126.77	0.0120626	5.07241	11.356	-1.16272
Pfdn5	102.887	586.478	0.060933	121.075	0.0131878	1544.87	0.142768	5.7002	12.7597	-1.16251
Rpl18a	614.814	3765.94	0.0341347	649.915	0.0978053	8910	0.113229	6.12534	13.7095	-1.16231
Dkc1	1854.48	15060.3	0.117485	1151.68	0.0250594	20931.1	0.0123884	8.12105	18.1744	-1.16217
Ankrd49	85.3212	606.505	0.0942283	35.1974	0.0245708	559.831	0.025143	7.1085	15.9054	-1.1619
Btbd10	125.472	1127.54	0.053547	109.633	0.121757	2203.55	0.061809	8.98636	20.0993	-1.16134
Gabpb1	138.02	1170.51	0.0722898	94.0287	0.0612072	1783.31	0.0288622	8.48075	18.9656	-1.16112
Tox4	170.642	1183.72	0.017934	151.824	0.0474631	2355.23	0.109401	6.93686	15.5129	-1.16112
Slbp	316.19	2673.39	0.0372545	345.552	0.00468816	6533.48	0.126678	8.45501	18.9074	-1.16107
Eif1ax	228.36	1771.46	0.0845373	262.691	0.046524	4556.4	0.0735164	7.75731	17.3451	-1.1609
Stam2	112.925	963.001	0.0789345	109.645	0.0164532	2090.55	0.0425386	8.52778	19.0666	-1.1608
Srp9	143.038	890.457	0.0455569	178.468	0.0322576	2483.96	0.0362693	6.2253	13.9183	-1.16076
Sub1	765.381	5389.05	0.130319	919.85	0.0150328	14462.6	0.0362573	7.041	15.7228	-1.159
Rps13	499.38	4073.23	0.0258048	884.71	0.00646238	16109.8	0.101707	8.15658	18.2092	-1.15863
Rnf181	65.2456	394.096	0.0435451	62.4238	0.122551	841.229	0.0317985	6.04019	13.4761	-1.15774
Pde12	92.8495	1047.67	0.126253	53.3988	0.095755	1342.75	0.00614	11.2836	25.1458	-1.15609
Mrps14	47.6795	341.2	0.0175722	89.0737	0.0464133	1420.27	0.159057	7.15611	15.9448	-1.15584
Cenpa	125.472	711.595	0.0888741	104.946	0.021662	1326.07	0.0382104	5.67133	12.6357	-1.15575
Rtn3	276.039	1993.28	0.042267	176.878	0.0382735	2844.31	0.0093161	7.221	16.0807	-1.15506
Psme1	87.8306	524.443	0.0579831	120.277	0.0620885	1599.16	0.0555017	5.97108	13.2957	-1.15489
Syap1	67.755	412.294	0.104045	69.2303	0.105852	937.259	0.0282881	6.08507	13.5383	-1.1537
Ppp4r2	732.758	5555.62	0.0828156	483.652	0.0780676	8149.24	0.001353	7.58179	16.8494	-1.15209
Ccdc174	95.359	615.318	0.0110281	68.8344	0.0026255	987.052	0.0338387	6.45265	14.3395	-1.15203
Gtf2a2	87.8306	668.963	0.0366789	67.8271	0.13367	1147.25	0.0500122	7.61651	16.9143	-1.15104
Nudt21	338.775	2467.32	0.164537	340.783	0.0041623	5510.88	0.0780919	7.28306	16.1712	-1.15081
Rps10	506.908	3019.66	0.0439575	650.02	0.12082	8583.59	0.0952245	5.95701	13.2051	-1.14844
Nasp	3227.15	19419.8	0.0073085	4467.68	0.0390747	59438.9	0.00752516	6.01765	13.3042	-1.14461
Tceal8	489.342	3339.16	0.0040123	345.011	0.0275362	5202.73	0.0537529	6.82377	15.0799	-1.14399
Desi1	65.2456	317.577	0.107132	58.1383	0.0899312	625.116	0.107665	4.86741	10.7522	-1.14341
Dnajb6	404.021	3014.85	0.122897	617.623	0.0583094	10163.3	0.0536748	7.46213	16.4555	-1.14091
Cmss1	27.6039	187.406	0.0476676	51.5239	0.0161477	771.04	0.125869	6.78911	14.9647	-1.14027
Dbt	130.491	1285.43	0.109997	57.7133	0.0445089	1252.71	0.0989826	9.85071	21.7058	-1.13978
Zmynd19	138.02	779.575	0.170368	134.298	0.141936	1670.57	0.0273513	5.6483	12.4393	-1.13902
Ythdf1	376.417	2967.37	0.109902	384.272	0.0804272	6670.01	0.0122009	7.88321	17.3575	-1.13871
Mrpl42	107.906	646.129	0.130211	124.306	0.0596908	1638.68	0.0836879	5.98788	13.1826	-1.13852
Vamp3	127.982	817.854	0.0580488	91.4785	0.192547	1286.63	0.0613446	6.39039	14.0648	-1.13812
Cald1	158.095	1006.16	0.089151	140.336	0.0411844	1962.99	0.0435384	6.36425	13.9878	-1.13611
Bax	50.1889	241.277	0.182391	71.5536	0.0274978	755.305	0.0294951	4.80738	10.5558	-1.13471
Pcgf2	97.8684	431.46	0.159749	82.8959	0.0410311	802.399	0.0949427	4.40857	9.67959	-1.13464
Ccni	652.456	3986.83	0.0402783	360.074	0.0871125	4830.78	0.0387755	6.11049	13.4161	-1.1346
Gtf2a1	323.719	2590.47	0.0720377	231.069	0.105667	4057.22	0.0206292	8.00223	17.5585	-1.1337
Egln3	75.2834	507.079	0.130637	76.0311	0.123688	1123.54	0.0693075	6.7356	14.7774	-1.13351
Cyb5b	383.945	2514.2	0.0465088	198.259	0.00622375	2846.38	0.0535636	6.54832	14.3569	-1.13255
Fubp3	286.077	2071.32	0.0819365	446.731	0.00780911	7088.43	0.0234079	7.24045	15.8673	-1.13191
Brd7	386.455	3272.45	0.079533	228.082	0.0531369	4232.12	0.0232649	8.46786	18.5553	-1.13176
Dppa3	12.5472	99.0833	0.0736079	76.6832	0.0934156	1326.45	0.140418	7.89683	17.2977	-1.13124
Rsl24d1	313.681	2678.13	0.037853	524.771	0.022335	9813.58	0.047848	8.53777	18.7007	-1.13116
Paip2	444.172	3561.28	0.112243	389.792	0.0611506	6839.39	0.0298089	8.01779	17.5463	-1.12989
Gins2	57.7173	328.101	0.0124204	49.8761	0.00561953	619.834	0.0343033	5.68462	12.4275	-1.12839
C1d	85.3212	620.153	0.102289	87.6413	0.0139116	1392.42	0.115637	7.26846	15.8877	-1.12819
1810013L24Rik	163.114	1186.52	0.0257565	286.878	0.10707	4561.38	0.0684004	7.27415	15.9	-1.12818
Hmgb2	1568.4	10230.5	0.0192082	2052.58	0.0702868	29234.1	0.0504058	6.52287	14.2426	-1.12663
Ndufs6	47.6795	246.475	0.0264806	118.821	0.0178039	1340.85	0.0663634	5.16941	11.2846	-1.12628
Aatf	200.756	1338.43	0.130283	293.632	0.0597256	4273.12	0.0125535	6.66693	14.5526	-1.12618
Map9	145.548	1228.57	0.0251156	66.3832	0.154936	1222.54	0.0378016	8.44102	18.4165	-1.12551
Hnrnpf	2747.84	24496.1	0.00441558	3198.13	0.0593776	62191.6	0.059166	8.91467	19.4462	-1.12524
Ing2	117.944	726.374	0.115032	87.2687	0.00113854	1172.3	0.0817234	6.15864	13.4332	-1.12512
Rnf7	125.472	914.236	0.186492	126.984	0.0415722	2015.86	0.092205	7.28636	15.8748	-1.12347
Dnajc2	637.399	5697.81	0.152112	489.317	0.026292	9511.54	0.0307215	8.93915	19.4384	-1.1207
Rpl27	569.644	4243.44	0.027889	826.793	0.0507667	13387.8	0.0966724	7.44928	16.1925	-1.12015
Stmn1	675.041	4369.73	0.0684566	1257.51	0.0305866	17691.8	0.0600396	6.47328	14.0689	-1.11994
Bri3	65.2456	392.531	0.0874252	54.5283	0.107966	712.81	0.0530569	6.01621	13.0723	-1.11958
Swi5	158.095	1119.7	0.0553379	283.332	0.0264697	4358.42	0.0380942	7.08243	15.3827	-1.119
Nop10	62.7362	410.064	0.0313184	111.351	0.0313484	1580.54	0.127789	6.53633	14.1943	-1.11875
Fam204a	85.3212	637.334	0.0837893	71.9379	0.136792	1166.91	0.0588505	7.46982	16.221	-1.11872
Wasf3	120.453	554.415	0.137124	85.2657	0.00424295	850.07	0.015607	4.60274	9.96966	-1.11505
Rbmx2	87.8306	630.801	0.0887748	80.9628	0.0869519	1258.95	0.000612703	7.18201	15.5497	-1.11443
Gnai1	92.8495	843.522	0.036503	64.7412	0.118419	1273.35	0.0448841	9.08483	19.6684	-1.11435
Api5	557.097	5887.93	0.0377716	493.358	0.0779172	11281	0.0380269	10.5689	22.8657	-1.11335
Lyar	491.851	3337.5	0.125538	478.505	0.0366651	7020.66	0.0298596	6.78559	14.6721	-1.11253
Lrrc34	17.5661	251.814	0.102347	81.1783	0.0667508	2513.73	0.0173659	14.3352	30.9655	-1.1111
Tma16	135.51	972.996	0.193289	163.131	0.0286142	2528.74	0.102209	7.18024	15.5013	-1.11028
Nap1l1	4835.7	38567.3	0.0919558	3681.49	0.0129142	63327.9	0.0145037	7.97554	17.2017	-1.1089
Ndufb4	37.6417	264.814	0.0529753	75.7342	0.049682	1149.08	0.103122	7.03513	15.1726	-1.10882
Rpl13	1442.93	8313.51	0.023145	2223.62	0.092746	27598.4	0.0864722	5.76154	12.4114	-1.10715
Cks2	250.945	1812.32	0.0699859	255	0.0889698	3967.07	0.0525061	7.22198	15.5572	-1.10711
Cdkn1c	42.6606	268.825	0.0372607	58.5751	0.174323	793.73	0.0417052	6.30149	13.5506	-1.1046
Hmgn2	833.136	4527.5	0.0611644	692.95	0.0625105	8097.44	0.0443876	5.43428	11.6855	-1.10455
Akap12	3242.2	21754	0.0646794	3099.2	0.0700676	44669.6	0.151992	6.70963	14.4132	-1.10309
Eif1	715.192	3025.26	0.151874	1107.64	0.00756675	10061.3	0.011992	4.23	9.08352	-1.10259
Rps20	1939.8	12272	0.00751447	2474.14	0.0298866	33597.5	0.0912622	6.32642	13.5795	-1.10197
Ndufaf2	27.6039	181.319	0.0967442	70.7267	0.174282	997.102	0.0199695	6.5686	14.0979	-1.10183
Bpgm	75.2834	546.496	0.0743428	25.7299	0.118085	400.776	0.0925387	7.25919	15.5762	-1.10147
Dcun1d5	173.152	1466.48	0.10298	195.732	0.0708515	3554.1	0.0762504	8.46932	18.158	-1.10029
Pcbp1	594.739	3438.25	0.0615865	478.563	0.0333914	5916.56	0.0271701	5.78111	12.3632	-1.09663
Slc10a7	65.2456	520.085	0.0735137	57.5328	0.0385068	980.329	0.0123637	7.97119	17.0395	-1.09601
Rnf115	140.529	1200.5	0.145906	145.593	0.0195185	2657.32	0.0075811	8.54273	18.2517	-1.09526
Tmem47	547.059	3785.86	0.126948	156.907	0.0237269	2319.87	0.0726971	6.92039	14.785	-1.09521
2810004N23Rik	323.719	2138.72	0.059297	367.212	0.0138293	5182.98	0.0348116	6.60674	14.1144	-1.09516
Hnrnpc	1402.78	8599.4	0.0313976	2026.35	0.040496	26524.3	0.014363	6.13025	13.0897	-1.09441
Anxa11	72.7739	381.408	0.0951535	130.647	0.0402054	1461.06	0.0616115	5.241	11.1832	-1.09343
Ifitm3	10.0378	63.8636	0.0157364	60.4324	0.0720738	820.404	0.0197535	6.36232	13.5756	-1.09339
Enox1	42.6606	337.494	0.0272835	216.634	0.114253	3656.23	0.0164761	7.91113	16.8774	-1.09314
Fxyd6	70.2645	377.341	0.151342	135.858	0.126244	1555.94	0.00232742	5.3703	11.4527	-1.09261
Zwint	331.247	1768.32	0.027356	355.299	0.0850723	4043.32	0.0277125	5.33837	11.38	-1.09204
Pfdn1	203.265	1376.26	0.128837	317.33	0.127143	4578.85	0.0814017	6.77079	14.4293	-1.09161
2700094K13Rik	143.038	1057.18	0.00246003	91.6764	0.153149	1441.72	0.0653306	7.39087	15.7262	-1.08936
Ube2b	273.53	2024.15	0.146042	175.609	0.0543866	2765.1	0.0846604	7.40012	15.7458	-1.08935
Lsm14a	594.739	4312.51	0.0227568	525.883	0.0466989	8110.3	0.0254684	7.2511	15.4223	-1.08874
Map7	112.925	929.202	0.0153106	131.101	0.0869343	2293.58	0.00955787	8.22848	17.4947	-1.08822
Lmnb2	97.8684	742.358	0.0990622	102.436	0.107951	1651.65	0.0105516	7.58526	16.1236	-1.0879
Mtpn	353.832	2807.9	0.0304044	221.764	0.0988864	3733.02	0.0463195	7.9357	16.8333	-1.08489
Hnrnpd	996.25	5703.87	0.116099	1023.44	0.0765976	12427.6	0.00284575	5.72534	12.143	-1.08469
Hsf2	243.416	2347.12	0.00928293	205.304	0.158032	4197.95	0.108097	9.64243	20.4475	-1.08446
Cetn2	72.7739	511.952	0.00663659	74.2785	0.178142	1107.85	0.0746366	7.03482	14.9148	-1.08416
Ndufb8	75.2834	524.025	0.168976	108.445	0.0208747	1600.36	0.0733999	6.9607	14.7573	-1.08413
Cnn3	516.946	4442.51	0.120783	750.64	0.0387406	13672.8	0.0495058	8.59377	18.2148	-1.08375
Hmgxb4	404.021	2889.35	0.02928	371.439	0.0231158	5628.58	0.0700414	7.15148	15.1534	-1.08333
Ccna2	670.022	5931.19	0.0608077	601.076	0.00317199	11271.2	0.0625343	8.85222	18.7518	-1.08292
Mrpl43	60.2267	401.344	0.0737985	59.7629	0.06008	843.407	0.0229139	6.6639	14.1126	-1.08254
Calm2	1134.27	7415.64	0.10856	1267.18	0.0768803	17540.1	0.0446431	6.53781	13.8418	-1.08215
Rpl12	1919.73	10160.1	0.0552917	2754.5	0.0828694	30849.7	0.0916216	5.29246	11.1997	-1.08145
Cox6c	230.869	1213.2	0.0811854	458.661	0.144031	5092.95	0.0603732	5.25491	11.1039	-1.07933
Lrrfip2	133.001	947.718	0.0960053	129.179	0.139337	1944.56	0.00669081	7.12566	15.0531	-1.07897
Coa5	220.831	1348.88	0.0823326	198.975	0.0942375	2566.66	0.0561117	6.10819	12.8994	-1.07849
2700029M09Rik	145.548	1291.95	0.0133563	138.67	0.000943831	2597.89	0.0244987	8.87643	18.7343	-1.07763
Rmnd5b	22.585	168.034	0.109879	68.1124	0.156914	1067.74	0.0369732	7.44005	15.6762	-1.07519
Sox2	494.361	4647.7	0.0433706	895.703	0.0222262	17731.6	0.0546952	9.40143	19.7962	-1.07427
Stx7	92.8495	784.886	0.0158372	46.3127	0.114864	823.826	0.102775	8.45332	17.7883	-1.07334
Hsbp1	122.963	620.372	0.0358418	141.745	0.066452	1504.22	0.0645112	5.0452	10.6122	-1.07274
Srsf10	1071.53	7753.57	0.125496	798.548	0.0763435	12148.4	0.0327882	7.23596	15.2132	-1.07207
Dnajc19	77.7928	472.56	0.107183	138.158	0.0791439	1764.4	0.0951462	6.0746	12.7709	-1.072
Synj2bp	195.737	1181.63	0.0527936	119.217	0.0466287	1510.36	0.0153545	6.03681	12.669	-1.06944
Uchl1	67.755	476.274	0.0859628	48.2225	0.11645	711.174	0.0131973	7.02934	14.7478	-1.06903
Tsen15	82.8117	583.613	0.142016	58.8254	0.0485792	869.773	0.0539504	7.04747	14.7857	-1.06902
Txn1	358.851	2610.34	0.0761324	437.997	0.0822752	6682.16	0.0288963	7.27416	15.2562	-1.06854
Smarce1	421.587	3440.21	0.0679863	256.968	0.0229821	4397.58	0.0107313	8.16014	17.1134	-1.06846
Usp8	592.229	4436.99	0.105106	295.338	0.00202906	4640.19	0.0600826	7.49201	15.7115	-1.06839
Gclm	163.114	1421.29	0.0871004	105.86	0.106494	1933.89	0.0811741	8.71346	18.2683	-1.06803
Nifk	260.982	2170.25	0.0179969	403.295	0.0558692	7031	0.101471	8.31571	17.4339	-1.06798
Grpel1	165.623	982.358	0.00556695	231.645	0.106067	2880.23	0.0679903	5.93127	12.4338	-1.06785
Igf2bp2	647.437	4447.47	0.0455266	258.19	0.0507987	3715.08	0.049145	6.86934	14.3889	-1.06672
Plp2	112.925	666.411	0.0433431	139.276	0.0520342	1720.65	0.0720786	5.90135	12.3543	-1.06589
Rab2b	95.359	723.474	0.194602	37.1713	0.0850592	589.96	0.0813539	7.58685	15.8714	-1.06485
Sod2	138.02	1028.39	0.0579858	486.231	0.0373864	7578.99	0.0688824	7.45105	15.5872	-1.06485
Fam49b	203.265	2073.63	0.0169615	180.832	0.063438	3855.27	0.0492146	10.2016	21.3197	-1.06339
Rpl7a	406.53	2902.46	0.036107	539.81	0.0245529	8053.45	0.113671	7.13958	14.919	-1.06324
Zfp42	115.435	938.325	0.0828101	1721.69	0.00339243	29205.6	0.0384938	8.12863	16.9634	-1.06134
Sbds	145.548	1035.57	0.0769126	207.714	0.0029273	3084.09	0.0470192	7.11499	14.8478	-1.06131
Wbp2	92.8495	565.901	0.0175951	67.1459	0.0161814	853.536	0.0499722	6.09482	12.7117	-1.0605
Ube2q2	203.265	1550.69	0.0666305	166.269	0.0467571	2645.3	0.0244449	7.62889	15.9097	-1.06036
Sms	818.079	7451.38	0.0284307	687.867	0.0282814	13065.6	0.0233381	9.10839	18.9943	-1.0603
Rrp1	416.568	3095.83	0.0371043	404.645	0.140324	6257.32	0.0525865	7.43175	15.4637	-1.05711
Zfp191	183.19	1633.28	0.064941	133.11	0.0735595	2468.78	0.0891836	8.9158	18.5469	-1.05674
Uxs1	72.7739	567.652	0.019047	61.6552	0.101642	999.636	0.0271985	7.80022	16.2133	-1.05559
Impad1	378.926	3413.49	0.0415327	148.732	0.102761	2778.56	0.057076	9.00833	18.6817	-1.05229
Kdelc2	115.435	1243.31	0.154957	18.9175	0.0430861	422.349	0.049571	10.7707	22.3258	-1.0516
Terf1	343.794	2683.5	0.11903	449.794	0.0137365	7269.41	0.104418	7.80555	16.1617	-1.05
Cbfb	233.378	1977.06	0.0638896	139.305	0.0310392	2442.9	0.0333799	8.47147	17.5364	-1.04967
Psma4	584.701	5707.32	0.0953909	646.317	0.0318319	13022.1	0.0317877	9.76109	20.1482	-1.04554
Kctd9	115.435	911.593	0.0520307	110.751	0.150863	1805.12	0.112437	7.89706	16.2989	-1.04539
Marcksl1	371.398	2332.23	0.121427	365.564	0.00487168	4736.71	0.0529581	6.27961	12.9573	-1.04501
Mtfr1	223.341	1418.74	0.049603	235.156	0.142278	3082.22	0.0281747	6.35234	13.1071	-1.04499
Rpl36a	1766.65	12084.7	0.105118	3301.29	0.0666685	46586.8	0.0649121	6.84046	14.1117	-1.04473
Selk	112.925	782.46	0.047633	126.489	0.0341057	1807.76	0.0421196	6.92902	14.2918	-1.04446
Ywhah	323.719	2507.11	0.00901765	422.788	0.0294419	6753.52	0.047312	7.74471	15.9738	-1.04442
Stk3	97.8684	1208.04	0.130667	53.8006	0.146937	1368.26	0.0224501	12.3436	25.432	-1.04289
Paip1	306.152	2452.48	0.047293	128.411	0.0221935	2119.17	0.0433632	8.01063	16.5031	-1.04274
Polr3k	67.755	440.706	0.0654201	58.7148	0.0398228	786.414	0.0442013	6.5044	13.3938	-1.04208
Mrps25	100.378	740.324	0.113393	136.05	0.137142	2064.5	0.0630253	7.37538	15.1745	-1.04086
Upf3b	273.53	1866.66	0.188669	136.621	0.0082032	1917.42	0.0562745	6.82434	14.0346	-1.04023
Nol7	148.057	1022.41	0.0733759	248.763	0.0223826	3532.67	0.00407382	6.90548	14.2009	-1.04017
Srek1	597.248	3577.38	0.114192	303.531	0.0127567	3736.2	0.065775	5.98977	12.3091	-1.03916
Cd24a	986.212	6115.86	0.195452	222.178	0.138692	2831.01	0.0610191	6.20136	12.7421	-1.03895
Rpl18	278.549	1952.07	0.128135	420.64	0.0840326	6052.56	0.0744535	7.00802	14.3889	-1.03788
Smad1	77.7928	654.942	0.0308386	38.1786	0.0632005	659.604	0.0508396	8.41905	17.2768	-1.03711
Prcc	145.548	732.968	0.0391731	142.711	0.08135	1474.62	0.00384224	5.03592	10.3329	-1.03692
Cggbp1	168.133	1568.7	0.0276438	218.975	0.120038	4188.25	0.0749745	9.33015	19.1266	-1.03561
Rpl39	848.193	4383.88	0.00382792	1245.97	0.0679981	13200.3	0.103762	5.16849	10.5944	-1.03549
Pmaip1	175.661	1288.94	0.0667723	50.0275	0.116541	752.208	0.0816442	7.33766	15.0359	-1.03502
Myadm	125.472	714.865	0.143713	160.517	0.119636	1873.74	0.00474757	5.69739	11.6732	-1.03482
Ywhab	637.399	4692.72	0.0335934	452.722	0.00732372	6828.61	0.0219097	7.36229	15.0834	-1.03474
Gtf2f1	150.567	842.134	0.123675	190.218	0.000816232	2178.43	0.085477	5.59309	11.4523	-1.03392
Ccdc112	50.1889	299.958	0.058208	56.6711	0.055644	693.125	0.00813168	5.97659	12.2307	-1.03311
Morf4l2	777.928	6883.39	0.0708728	939.384	0.0200234	17007	0.0532435	8.84837	18.1044	-1.03286
Srsf3	1992.5	15959.5	0.101002	2037.57	0.0345833	33391.3	0.0380205	8.00976	16.3878	-1.03279
Rhoa	963.627	8115.36	0.018798	1083.43	0.0222244	18655.5	0.0205217	8.42168	17.2189	-1.03181
Lsm11	65.2456	413.771	0.0057062	23.7736	0.092486	308.147	0.0466667	6.34174	12.9617	-1.03131
Spc24	62.7362	419.26	0.0154533	127.578	0.100746	1741.79	0.105593	6.68292	13.6527	-1.03064
Terf2ip	112.925	901.301	0.109303	58.8255	0.174561	958.892	0.00669833	7.98141	16.3006	-1.03021
Ube2k	479.304	3532.23	0.000699066	301.237	0.0345579	4528.16	0.0664825	7.36949	15.0319	-1.02839
Oaz2	85.3212	591.716	0.120616	81.3064	0.0368581	1149.83	0.0517664	6.93516	14.1419	-1.02797
Zfp937	180.68	1804.69	0.1287	26.516	0.0167631	539.704	0.131648	9.98832	20.3539	-1.02699
Tcf7	92.8495	575.022	0.00798414	54.0102	0.140879	681.449	0.105169	6.19305	12.617	-1.02665
Zfp622	203.265	1305.97	0.0474667	195.621	0.107206	2560.28	0.0925814	6.42494	13.088	-1.02649
Ppp1r12a	815.57	6011.32	0.167098	632.11	0.00861747	9489.28	0.00731883	7.3707	15.0121	-1.02625
Tmem263	77.7928	684.236	0.0310277	111.199	0.118635	1991.18	0.100691	8.79562	17.9064	-1.02562
Ssb	920.967	9180.64	0.123987	1140.15	0.0105742	23133.7	0.0400652	9.96848	20.2902	-1.02533
Elovl5	215.812	2268.23	0.0161593	107.811	0.00642201	2306.14	0.0256662	10.5102	21.3906	-1.02519
Nsmce1	40.1511	378.649	0.0416233	77.1258	0.0155815	1479.85	0.0311289	9.43059	19.1875	-1.02474
Ap1ar	351.322	2352.46	0.0863437	191.889	0.0410178	2611.15	0.0648873	6.69601	13.6076	-1.02304
Zmat2	205.775	1170.44	0.0370238	415.464	0.121964	4799.68	0.0586145	5.68797	11.5526	-1.02223
Fubp1	798.004	7152.25	0.0845484	875.417	0.047956	15910.6	0.0416005	8.96267	18.1748	-1.01994
Emb	1199.52	11512.2	0.0285159	481.265	0.00863421	9361.62	0.0250009	9.59735	19.4521	-1.01922
9630033F20Rik	72.7739	576.163	0.0107697	127.054	0.0796574	2036.78	0.013565	7.91716	16.0308	-1.01779
Topors	1074.04	10795.5	0.116141	880.524	0.115724	17913.1	0.0486202	10.0513	20.3437	-1.0172
Agfg1	185.699	1532.39	0.0821419	238.306	0.0819676	3974.14	0.0673881	8.25203	16.6766	-1.015
Nhp2l1	235.888	1667.24	0.00593567	398.503	0.00807307	5688.45	0.106609	7.06792	14.2746	-1.01409
Naa16	431.625	4073.9	0.108874	127.677	0.0304472	2431.78	0.0394054	9.43851	19.0463	-1.01288
Naa30	203.265	2187.25	0.0341249	165.553	0.194832	3592.65	0.0525989	10.7606	21.7009	-1.012
Lnp	143.038	1398.48	0.0461492	81.9877	0.177674	1615.01	0.0186622	9.77695	19.6982	-1.01061
Mesdc2	188.208	1356.62	0.0373054	209.717	0.106714	3044.97	0.00777137	7.20809	14.5194	-1.01029
Ube2d3	597.248	6455.08	0.0581303	615.475	0.0608132	13393.6	0.0435788	10.808	21.7614	-1.00967
Mrpl30	42.6606	297.22	0.11088	74.3076	0.0179457	1042.03	0.131151	6.96708	14.0232	-1.00919
Fip1l1	426.606	3876.66	0.137111	272.624	0.0308623	4982.39	0.0699593	9.08721	18.2756	-1.00801
Dek	1631.14	13255	0.134815	1042.18	0.0332698	17025.5	0.00882484	8.12625	16.3364	-1.00743
Scamp2	67.755	468.619	0.15639	36.9209	0.113527	513.152	0.019376	6.91638	13.8987	-1.00686
Chmp1b	100.378	713.971	0.109041	53.0786	0.0906053	758.562	0.0156596	7.11283	14.2913	-1.00664
Utp3	213.303	1721.5	0.177217	231.919	0.0454761	3760.41	0.0068005	8.0707	16.2143	-1.0065
Mmgt1	82.8117	579.046	0.0539311	38.0447	0.144155	534.359	0.119663	6.99231	14.0456	-1.00627
Znhit3	55.2078	426.118	0.050418	66.7616	0.139873	1033.48	0.108913	7.71844	15.4801	-1.00403
Atp1b3	306.152	2693.66	0.00167633	227.197	0.0572707	4008.35	0.0290929	8.79843	17.6426	-1.00375
Armc10	238.397	2256.21	0.0718899	185.03	0.0588391	3511.03	0.0376147	9.46406	18.9755	-1.00361
Higd1a	45.17	327.416	0.0449849	73.9466	0.0111418	1073.79	0.167705	7.24851	14.5212	-1.0024
Eif3g	155.586	981.957	0.043346	306.389	0.17928	3873.58	0.0366872	6.31136	12.6427	-1.00228
Nr5a2	20.0756	165.544	0.100296	187.073	0.062554	3089.3	0.0604947	8.24607	16.5138	-1.0019
Cinp	65.2456	484.439	0.00818185	99.9211	0.000900232	1485.16	0.0815403	7.42486	14.8633	-1.00132
Ak6	75.2834	685.77	0.0239865	119.2	0.0364807	2173.22	0.00954447	9.10919	18.2318	-1.00106
Mms22l	160.605	6250.6	0.0600758	195.272	0.0416143	3796.95	0.0274721	38.9192	19.4445	1.00112
Maoa	125.472	5012.7	0.129022	157.454	0.0605661	3140.6	0.0668393	39.9507	19.9461	1.00211
Zfp935	47.6795	1027.48	0.0223979	57.166	0.112648	614.498	0.0167483	21.5498	10.7494	1.00342
Xpo4	238.397	9880.32	0.0955552	295.6	0.0593961	6105.68	0.0878293	41.4447	20.6552	1.00468
Pnpla6	60.2267	2080.31	0.00728741	80.1244	0.073063	1377.5	0.0748962	34.5413	17.1921	1.00658
Usp39	92.8495	3452.48	0.138223	210.567	0.0259598	3895.98	0.0261175	37.1836	18.5023	1.00696
Gak	135.51	5548.49	0.0176065	190.101	0.0952449	3872.4	0.0780479	40.9452	20.3702	1.00724
Rpn2	155.586	5534.94	0.0860076	293.137	0.143115	5185.03	0.00569872	35.5749	17.6881	1.00808
Fam193a	170.642	4563.18	0.136592	229.485	0.0596654	3047.75	0.105661	26.7412	13.2808	1.00972
Casc5	333.756	15656.9	0.148202	266.086	0.0851394	6198.23	0.111461	46.9112	23.2941	1.00997
Vps13a	160.605	9145.94	0.0572054	160.202	0.0763863	4526	0.115184	56.9469	28.2518	1.01128
Jmjd6	60.2267	1583.31	0.0298298	162.7	0.0459101	2120.96	0.0155092	26.2891	13.036	1.01197
Mef2a	55.2078	1459.47	0.138708	43.5354	0.0429289	569.953	0.0899321	26.4359	13.0917	1.01384
Lta4h	82.8117	3323.91	0.187282	133.098	0.0624174	2645.61	0.0620434	40.1382	19.8772	1.01386
Hps3	37.6417	1703.11	0.00527095	59.7861	0.0782245	1338.05	0.00680065	45.2453	22.3807	1.01551
Mcm7	632.38	19128.8	0.0244468	860.075	0.084379	12864.5	0.0564876	30.2489	14.9574	1.01602
Camsap1	296.115	9504.11	0.0463022	345.471	0.0067391	5482.41	0.082943	32.0961	15.8694	1.01615
Als2	205.775	5998.18	0.0193349	248.717	0.000523455	3583.88	0.0533138	29.1493	14.4095	1.01644
Tars2	37.6417	1255.89	0.00306426	97.7318	0.0871973	1611.49	0.0132532	33.3643	16.4889	1.01681
Gm10324	10.0378	356.332	0.00699256	71.4837	0.112088	1251.52	0.0090092	35.499	17.5078	1.01978
Chd8	627.362	23298.2	0.0410625	673.526	0.0168167	12329.4	0.103203	37.1368	18.3058	1.02055
Trappc10	47.6795	1561.96	0.101383	58.9244	0.044712	951.282	0.111132	32.7596	16.1441	1.02091
Parp2	72.7739	2321.33	0.0842952	169.443	0.0023875	2663.25	0.0952242	31.8978	15.7177	1.02107
Ipo4	60.2267	1929.62	0.0434731	108.032	0.103198	1705.44	0.0530687	32.0393	15.7865	1.02115
Rian	1877.07	46258.4	0.03766	812.598	0.00668176	9859.96	0.107955	24.644	12.1339	1.0222
Xpo5	306.152	11489	0.0756449	392.016	0.00469041	7235.06	0.00928444	37.5271	18.456	1.02384
Gapvd1	240.907	9918.7	0.0018272	301.033	0.0205364	6083.87	0.00538162	41.1724	20.21	1.02661
Pik3c3	90.3401	3929.6	0.117899	135.404	0.0240275	2886.82	0.0440368	43.4979	21.3201	1.02873
Mga	1116.7	47971.6	0.0588053	1451.11	0.000170824	30492.2	0.135591	42.9582	21.013	1.03165
Nol11	138.02	8291.91	0.181522	220.344	0.0339013	6470.81	0.04	60.0778	29.3669	1.03264
Zfp280b	97.8684	2766.02	0.060574	208.949	0.0636116	2885.41	0.0320389	28.2626	13.8092	1.03327
Mcm3	537.021	16908	0.0920044	814.776	0.017854	12527.5	0.0538599	31.4848	15.3753	1.03404
Pcnx	130.491	4223.12	0.00237217	88.7476	0.0981717	1402.3	0.0614039	32.3632	15.801	1.03434
Xrcc6	87.8306	3278.26	0.074351	225.287	0.0733997	4100.35	0.0125993	37.3248	18.2006	1.03615
Ncor1	1013.82	37603	0.0784779	942.173	0.0481847	16996.2	0.186179	37.0905	18.0393	1.03991
Mthfd1l	223.341	7976.77	0.0688821	310.133	0.07796	5381.62	0.00333961	35.7157	17.3526	1.04141
Nsd1	1473.04	58720.5	0.0498172	2338.5	0.0442821	45289.7	0.0895299	39.8634	19.367	1.04146
Polr1a	323.719	12994.7	0.00459741	493.574	0.0430655	9624.67	0.0221569	40.1418	19.5	1.04164
Epc1	80.3023	2211.59	0.0985873	153.337	0.118954	2050.12	0.014757	27.5408	13.37	1.04257
Ttf2	165.623	6387.27	0.0329502	206.841	0.0627469	3861.59	0.0048185	38.565	18.6694	1.04662
Ehbp1	62.7362	1985.4	0.0560102	74.8258	0.000103785	1146.23	0.059861	31.6467	15.3186	1.04678
Ulk1	40.1511	1344.6	0.0422816	197.7	0.0227476	3195.38	0.0138424	33.4885	16.1628	1.05099
Top2a	2122.99	91856.7	0.106606	2338.54	0.0539398	48815.2	0.0412059	43.2676	20.8743	1.05156
Hadha	112.925	4025.63	0.0710391	222.626	0.0227535	3822.15	0.0448459	35.6487	17.1685	1.05409
Bcat2	22.585	759.546	0.0435675	57.1194	0.116764	924.007	0.0354704	33.6305	16.1768	1.05585
Cpsf1	102.887	3383.04	0.0924884	121.144	0.0343873	1915.08	0.00243936	32.881	15.8082	1.05658
Pik3ca	145.548	5722.97	0.0619583	113.54	0.0435205	2145.23	0.0344182	39.3202	18.894	1.05734
Alkbh1	77.7928	1868.28	0.0895166	156.476	0.0539983	1805.13	0.0658956	24.0161	11.5362	1.05783
Tti1	77.7928	3429.73	0.105917	72.3803	0.191233	1531.34	0.00806234	44.088	21.1568	1.05926
Supt6	742.796	23129.8	0.00836654	968.753	0.0210096	14468.7	0.0398476	31.1389	14.9354	1.05998
Mir17hg	52.6984	1658.86	0.0241198	35.1043	0.0888952	529.624	0.107238	31.4783	15.0872	1.06104
Wdr11	97.8684	3746.96	0.0245517	102.337	0.0543866	1877.35	0.0506175	38.2856	18.3447	1.06144
Crmp1	97.8684	2881.86	0.00542951	102.506	0.0606431	1446.23	0.0394107	29.4463	14.1087	1.0615
Akap13	341.285	13942	0.00775865	223.156	0.0433264	4367.05	0.109686	40.8515	19.5695	1.06178
Atg16l1	55.2078	1552.77	0.0604613	142.117	0.00625132	1912.02	0.00548648	28.1258	13.4538	1.06388
Atp8a1	32.6228	1489.33	0.0351294	65.7892	0.018643	1436.64	0.0856723	45.653	21.837	1.06394
Kdm3b	296.115	10771.2	0.043285	502.406	0.032544	8738.49	0.0689115	36.3752	17.3933	1.06442
C2cd3	127.982	4907.44	0.0663724	109.167	0.0755104	2001.03	0.0194187	38.3449	18.3299	1.06483
Mcm4	414.059	17741.9	0.0038009	636.372	0.0712513	13024.9	0.107422	42.8488	20.4674	1.06593
Stag3	35.1322	1110.27	0.0114442	92.969	0.0782145	1403.37	0.0036131	31.6026	15.095	1.06597
Inpp5d	27.6039	787.897	0.00615783	90.3372	0.0788397	1231	0.0221502	28.543	13.6267	1.06669
Polr3b	158.095	6935.95	0.0051654	264.595	0.0433447	5536.45	0.024905	43.872	20.9242	1.06813
Cyfip1	230.869	10827.3	0.0483045	255.395	0.0898636	5710.7	0.0720278	46.8982	22.3602	1.0686
Fkbp15	27.6039	1020.54	0.0793548	64.8518	0.0840617	1140.93	0.0180381	36.9708	17.5929	1.07139
Klhl2	40.1511	1536.02	0.0338087	91.3211	0.169873	1661.2	0.0023613	38.2559	18.1907	1.07248
Prosc	30.1134	962.618	0.019158	85.8305	0.0950678	1304.49	0.115523	31.9665	15.1984	1.07264
Scaper	47.6795	1690.55	0.0609983	73.737	0.0151936	1242.46	0.111147	35.4565	16.8499	1.07331
Rpusd4	20.0756	563.793	0.0153162	55.5182	0.160919	740.643	0.0181781	28.0835	13.3405	1.07391
Helz	366.379	12620.8	0.0810963	392.651	0.040594	6423.56	0.0780308	34.4475	16.3595	1.07427
Kalrn	67.755	2381.61	0.0352056	20.6759	0.119869	344.684	0.0646534	35.1503	16.6708	1.07622
AI314180	195.737	9211.19	0.0280347	165.559	0.0414742	3694.55	0.0337201	47.0591	22.3156	1.07642
Rapgef6	145.548	6701.16	0.0404863	155.608	0.0330795	3397.24	0.115383	46.041	21.832	1.07647
Acox1	27.6039	913.581	0.0161261	62.7732	0.153351	984.967	0.0339636	33.0961	15.6909	1.07673
Vwa8	57.7173	2137.55	0.00436922	121.814	0.0830839	2138.31	0.0678779	37.0349	17.5539	1.0771
Trove2	150.567	4932.74	0.0547414	75.4722	0.102346	1171.08	0.0226821	32.7611	15.5168	1.07816
Elp3	170.642	5928.74	0.0584492	322	0.0486327	5297.95	0.0705568	34.7437	16.4533	1.07838
Sec23b	100.378	4461.66	0.0219038	146.618	0.0151138	3082.32	0.0389318	44.4486	21.0228	1.08019
Magi3	72.7739	2326.85	0.172078	86.7971	0.0515202	1311.46	0.0869543	31.9736	15.1095	1.08143
Taf1	351.322	15434	0.0707219	583.194	0.0100326	12062.6	0.118859	43.931	20.6836	1.08675
Nipbl	762.872	34274.1	0.185526	394.328	0.141503	8338.82	0.122001	44.9277	21.1469	1.08716
Baz2b	255.964	10161.9	0.131666	118.67	0.122755	2217.12	0.126188	39.7004	18.6831	1.08742
Atm	496.87	26047	0.0330799	422.754	0.0700099	10425.2	0.0655764	52.4221	24.6603	1.08798
Kdm5b	1008.8	43080	0.023447	1707.75	0.0670384	34299.6	0.0334689	42.7043	20.0847	1.08829
Lrpprc	429.115	21350.1	0.00338879	602.45	0.0132245	14075.7	0.00349535	49.7537	23.3641	1.09051
Tubgcp3	52.6984	2018.35	0.00568037	58.5867	0.0227628	1053.37	0.0972015	38.3	17.9798	1.09097
Akap9	782.947	33268.5	0.0946325	387.935	0.0238944	7736.4	0.0990615	42.4914	19.9426	1.09132
Pwp2	62.7362	2313.13	0.0697465	117.208	0.128559	2027.96	0.0667944	36.8707	17.3021	1.09152
Nfrkb	70.2645	2261.07	0.023628	66.2084	0.0274796	999.161	0.0235356	32.1794	15.0911	1.09243
Pxdn	225.85	8803.34	0.0486432	56.9214	0.184582	1040.49	0.0293926	38.9787	18.2794	1.09247
Inadl	102.887	3513.26	0.0154267	72.8171	0.0219443	1163.99	0.0618637	34.1467	15.9851	1.09502
Ublcp1	50.1889	2264.93	0.168527	94.9952	0.0836417	2006.49	0.0508833	45.1281	21.122	1.09528
Kdm4a	133.001	4508.94	0.0207728	156.243	0.0808391	2478.01	0.0432567	33.9016	15.86	1.09596
Gk5	27.6039	901.959	0.0317145	55.8851	0.16238	852.486	0.0993387	32.675	15.2543	1.09898
Fndc3b	25.0945	802.44	0.0568284	53.2649	0.100801	794.784	0.0926135	31.9768	14.9213	1.09965
Lig3	165.623	6275.42	0.0587436	178.689	0.0488994	3158.29	0.0539573	37.8897	17.6748	1.10011
Osbp	105.397	3427.17	0.0193959	159.48	0.0573183	2418.89	0.0351796	32.5169	15.1673	1.10022
Eif2ak3	70.2645	2362.73	0.0552257	109.953	0.0362403	1722.25	0.0463148	33.6262	15.6635	1.10218
Rlf	296.115	15112.3	0.0870558	319.665	0.132641	7594.88	0.0278358	51.0353	23.7589	1.10303
Ralgapa1	175.661	8692.26	0.04518	150.007	0.0486965	3454.5	0.159966	49.4831	23.0289	1.10349
Esyt1	22.585	1024.35	0.132067	92.3169	0.0173996	1947.25	0.00324078	45.3555	21.0931	1.10451
Shprh	225.85	10313.7	0.0457989	182.573	0.0470926	3876.74	0.00670412	45.6661	21.234	1.10475
Sptan1	594.739	17626.3	0.113876	1413.67	0.115278	19457.6	0.0764245	29.637	13.7638	1.10652
Uba1	426.606	18688.4	0.0331876	685.113	0.0374329	13923.8	0.0315411	43.8072	20.3234	1.10803
Usp5	102.887	4363.2	0.0324519	198.008	0.0439501	3893.62	0.0210383	42.4075	19.6639	1.10877
Lars	429.115	19000.3	0.0677074	792.621	0.0386629	16256.3	0.0599006	44.2779	20.5095	1.11029
Ubr5	1550.84	71446.3	0.0281239	3547.81	0.0546163	75649	0.0113588	46.0695	21.3227	1.11142
Bptf	1623.61	56331.1	0.0104334	1246.63	0.000316711	20002.6	0.0865221	34.6949	16.0453	1.11257
Chka	77.7928	2799.57	0.00860663	159.352	0.0636686	2646.72	0.0285947	35.9875	16.6093	1.11551
Supv3l1	60.2267	2751.62	0.116678	129.669	0.0488911	2733.98	0.0396986	45.6876	21.0843	1.11563
Zfp397	72.7739	1915.11	0.0848254	57.2825	0.0376688	695.462	0.0225406	26.3159	12.1409	1.11605
Anapc1	619.833	28547.6	0.0637487	562.757	0.0672996	11948.1	0.024693	46.0569	21.2313	1.11722
Fancd2	105.397	4559.81	0.0217537	141.244	0.0899031	2812.36	0.0141622	43.2633	19.9114	1.11955
Plk2	77.7928	3457.58	0.162825	164.808	0.137156	3370.19	0.091842	44.446	20.4492	1.12001
Ankrd50	97.8684	3960.12	0.106063	51.1979	0.105674	951.706	0.015851	40.4637	18.5888	1.1222
Skiv2l	72.7739	2892.12	0.0799828	46.0856	0.0652102	841.236	0.0181349	39.7412	18.2538	1.12244
Greb1l	308.662	15207.9	0.0581828	28.4141	0.00580222	641.444	0.061907	49.2705	22.5748	1.12601
Mcm6	469.266	20602.5	0.0834238	859.603	0.00174674	17280.4	0.00982646	43.9037	20.1028	1.12695
Brwd1	431.625	19974.8	0.0233408	774.897	0.0580795	16415.8	0.163231	46.2782	21.1845	1.12732
Nup98	491.851	20868.3	0.0346765	725.446	0.0682016	14058.9	0.0100294	42.428	19.3796	1.13047
Acad9	42.6606	1645.28	0.0154769	88.2935	0.00596246	1553.51	0.00664263	38.5667	17.5948	1.1322
Notch1	80.3023	2921.15	0.142123	86.1275	0.144181	1427.44	0.0486827	36.3769	16.5736	1.13414
Spg7	40.1511	1585.14	0.0493519	96.6605	0.0639703	1735.08	0.0880029	39.4793	17.9502	1.1371
Flii	92.8495	3976.99	0.0324246	98.8148	0.00174369	1922.12	0.0511532	42.8327	19.4517	1.13881
Kif2c	155.586	5206.02	0.124659	263.232	0.12071	3991.8	0.0474098	33.4608	15.1645	1.14177
Igf2r	346.304	17530	0.000176841	336.847	0.0941573	7726.58	0.0570943	50.6203	22.9379	1.14198
Lama5	92.8495	3875.65	0.187228	195.761	0.0576627	3702.38	0.056194	41.7412	18.9128	1.14211
Elp2	203.265	8488.85	0.0295812	225.427	0.0176858	4261.63	0.0656419	41.7625	18.9047	1.14346
Rfc3	40.1511	1668.76	0.039463	94.838	0.120508	1784.11	0.0281411	41.562	18.8122	1.14359
Sec24b	112.925	5126.74	0.0438484	116.801	0.0324234	2400.13	0.0337402	45.3995	20.5489	1.14361
Usp34	978.684	48055.6	0.0190545	879.534	0.110892	19540.2	0.0814877	49.1022	22.2165	1.14416
Polr3e	77.7928	2375.37	0.0462617	145.005	0.0229355	2001.95	0.00356951	30.5346	13.8061	1.14514
Ankfy1	183.19	7154.25	0.0114901	231.785	0.0956419	4092.34	0.0164548	39.0538	17.6558	1.14532
Dhx57	75.2834	3002.69	0.0395426	85.6791	0.0735156	1544.81	0.0418394	39.8852	18.0302	1.14544
Kntc1	225.85	11563.8	0.0469939	235.325	0.0449352	5439.2	0.0385562	51.2013	23.1136	1.14744
Trpm7	356.341	18328.3	0.0684144	318.972	0.0675907	7402.56	0.189403	51.4346	23.2075	1.14815
Aspm	291.096	14565.9	0.0965196	259.32	0.117908	5851.32	0.112926	50.0383	22.5641	1.149
Mtmr4	193.227	7298.9	0.0433846	144.778	0.0292847	2463.45	0.0245447	37.7736	17.0153	1.15055
BC018507	313.681	11209.5	0.0602148	400.5	0.0167834	6444.85	0.0703094	35.7353	16.092	1.15101
Ecsit	12.5472	393.358	0.101155	51.9606	0.114728	731.802	0.036285	31.3502	14.0838	1.15444
Gcn1l1	203.265	7400.11	0.0646008	188.069	0.0831828	3074.38	0.0153667	36.4062	16.3471	1.15515
Zdhhc13	55.2078	2559.36	0.00785629	83.8392	0.0246585	1744.68	0.0208975	46.3586	20.8099	1.15557
D930015E06Rik	178.171	7711.73	0.0560522	115.857	0.0211735	2247.33	0.0687559	43.2828	19.3974	1.15793
Nmrk1	12.5472	122.325	0.173896	66.1444	0.0199122	288.981	0.0812458	9.7492	4.36894	1.158
Kif4	230.869	10469.1	0.121822	246.033	0.0737919	4996.6	0.0306001	45.3466	20.3087	1.1589
Chmp1a	17.5661	525.622	0.194873	57.8589	0.040839	775.199	0.0727732	29.9225	13.3981	1.1592
Pald1	70.2645	2284.59	0.0783908	149.436	0.033882	2174.61	0.0348391	32.5141	14.5521	1.15984
Dcaf11	25.0945	719.128	0.0865954	56.6769	0.0921051	726.508	0.102666	28.6568	12.8184	1.16066
Eya3	75.2834	2735.91	0.0156207	162.391	0.00962804	2638.58	0.00725501	36.3414	16.2482	1.16133
Ninl	72.7739	2579.83	0.0236037	116.638	0.0446115	1845.22	0.0463099	35.4499	15.8201	1.16402
Ncapd3	173.152	8092.76	0.0124894	221.013	0.0649085	4603.8	0.0100727	46.738	20.8304	1.1659
Tmem8	15.0567	448.141	0.0840924	54.9883	0.111406	728.102	0.0717012	29.7636	13.241	1.16853
Gli2	37.6417	1272.66	0.0130044	130.46	0.0445548	1953.91	0.0134511	33.8099	14.977	1.1747
Naa25	223.341	8498.37	0.0778887	453.241	0.0610135	7624.02	0.0227036	38.0512	16.8211	1.17766
Pogz	153.076	6428.09	0.0315099	172.104	0.11206	3193.74	0.000931034	41.9927	18.5571	1.17817
Mbtps1	240.907	7001.36	0.0463125	412.68	0.11724	5296.37	0.0309869	29.0625	12.8341	1.17918
Rab3gap1	107.906	5042.24	0.0330479	167.119	0.10338	3446.42	0.0623122	46.728	20.6225	1.18007
Smcr8	195.737	7273.58	0.0565785	339.421	0.0338122	5564.26	0.104608	37.16	16.3934	1.18064
Aaas	37.6417	1391.53	0.00451984	71.833	0.0672827	1166.99	0.017798	36.9678	16.2458	1.1862
Xpnpep3	30.1134	985.608	0.00256976	61.4572	0.0395319	881.586	0.0376819	32.7299	14.3447	1.19009
Tpst1	37.6417	1310.99	0.129677	73.0383	0.0626898	1114.8	0.0614544	34.8281	15.2632	1.19019
Pdcd11	143.038	4854.55	0.0686727	185.449	0.0155471	2757.74	0.00323057	33.9388	14.8706	1.19047
D1Pas1	7.52834	226.256	0.0125481	80.7707	0.0232503	1062.93	0.148552	30.0539	13.1599	1.19141
Anapc7	25.0945	800.802	0.0516915	81.3879	0.0629366	1136.32	0.0857554	31.9115	13.9618	1.19259
Usp54	70.2645	2529	0.00264567	141.081	0.13015	2220.76	0.0696096	35.9925	15.741	1.19317
Sugp2	35.1322	1314.82	0.0629891	50.1673	0.0137939	821.065	0.0332209	37.425	16.3665	1.19325
Dnajc13	737.777	36059.2	0.0644725	750.157	0.0995004	16030	0.000777724	48.8755	21.3689	1.1936
Ltbp4	7.52834	270.78	0.0958569	57.9345	0.120806	908.722	0.00567344	35.9681	15.6853	1.1973
Ptpn13	1222.1	50028.1	0.053715	178.683	0.0224825	3186.83	0.0605235	40.9361	17.8351	1.19866
Neurl4	77.7928	3109.09	0.100997	107.921	0.0827789	1878.35	0.0141578	39.9663	17.4049	1.19929
Prmt10	42.6606	2176.32	0.00408786	50.5283	0.117667	1121.59	0.133862	51.0147	22.1973	1.20053
Ttc27	97.8684	4612.88	0.0712487	160.866	0.00654576	3296.95	0.100699	47.1335	20.495	1.20148
Itpr1	308.662	13564.1	0.0104029	250.132	0.0233341	4777.77	0.0845266	43.9448	19.101	1.20204
Mast4	90.3401	3515.64	0.0555496	55.1339	0.027039	932.558	0.0275137	38.9156	16.9144	1.20209
Wdr33	253.454	10477.7	0.0877588	291.915	0.00239143	5242.82	0.00634266	41.3397	17.9601	1.20273
5830418K08Rik	255.964	9897.37	0.117615	282.214	0.0122192	4739.19	0.1724	38.6671	16.7929	1.20326
Brca2	268.511	15746.8	0.147505	261.364	0.0917499	6649.06	0.0488613	58.6451	25.4399	1.20492
Rptor	67.755	2568.9	0.116353	106.25	0.150963	1746.95	0.036446	37.9145	16.4418	1.20538
Arap1	25.0945	917.531	0.142041	60.4208	0.126329	957.722	0.125943	36.5631	15.8509	1.20583
Nup107	288.586	13175.7	0.0850463	403.161	0.10027	7959.5	0.0592953	45.6558	19.7427	1.20948
Dock1	183.19	8287.29	0.0113316	327.24	0.0200864	6400.01	0.0511661	45.2389	19.5576	1.20984
Nol9	150.567	6418.11	0.047468	406.864	0.00148368	7456.72	0.0124118	42.6263	18.3273	1.21775
Cdh3	40.1511	1637.97	0.0799693	79.4489	0.134212	1391.62	0.0124552	40.795	17.5159	1.21973
Pola2	55.2078	1810.64	0.0120855	108.911	0.0419552	1533.64	0.077687	32.7968	14.0816	1.21974
Exoc1	70.2645	3421.26	0.0727973	105.016	0.00281652	2195.26	0.0150722	48.6912	20.9041	1.21988
Kif15	373.907	20126.1	0.101802	459.901	0.0212286	10609.7	0.118774	53.8263	23.0694	1.22233
Gemin4	82.8117	3428.85	0.0239865	101.883	0.0729072	1807.12	0.0474449	41.4054	17.7371	1.22305
Sf3b3	998.76	38762.1	0.0152082	1247	0.0190436	20646.6	0.0646601	38.8103	16.557	1.22899
Clp1	35.1322	1560.73	0.0322575	85.2599	0.0199982	1615.82	0.132659	44.4243	18.9517	1.22902
Kdm5c	353.832	14747.8	0.0478306	471.797	0.0143353	8377.5	0.0681585	41.6802	17.7566	1.23101
Wdr59	50.1889	1870.67	0.0831567	74.7909	0.131561	1183.7	0.0550264	37.2726	15.8268	1.23575
Pi4ka	190.718	8092.21	0.0425963	209.444	0.0738798	3771.44	0.037971	42.4302	18.0069	1.23654
Polr1b	127.982	6226.45	0.0115392	233.893	0.00106243	4826.55	0.0313501	48.6511	20.6357	1.23733
Ttc17	45.17	1629.26	0.0431162	57.4396	0.0308154	878.714	0.155134	36.0694	15.298	1.23743
Copg1	153.076	5478.3	0.0987913	254.836	0.00377428	3867.97	0.0129616	35.7881	15.1782	1.23747
Flna	644.928	26291.6	0.10063	611.626	0.0169159	10571.3	0.0166139	40.7668	17.2839	1.23796
Usp24	333.756	17784.8	0.0185716	404.11	0.0732803	9118.92	0.0618326	53.2869	22.5655	1.23966
Slc26a2	20.0756	785.655	0.0827773	52.7991	0.145358	874.638	0.0725942	39.1349	16.5654	1.24028
Pik3r4	97.8684	3738.46	0.0576638	104.876	0.116837	1695.4	0.013407	38.1988	16.1657	1.24059
Dock5	148.057	6662.94	0.077987	339.357	0.0105003	6460.66	0.0852554	45.0025	19.038	1.24112
Mtr	75.2834	3451.35	0.0118476	148.545	0.0505489	2879.19	0.0101784	45.8448	19.3826	1.242
Ercc6	115.435	4514.53	0.0220025	113.546	0.0253158	1876.98	0.066368	39.109	16.5306	1.24236
Tubgcp6	72.7739	2514.23	0.0683184	73.114	0.102143	1066.06	0.0707668	34.5485	14.5808	1.24455
Sec13	40.1511	1695.49	0.0569054	135.124	0.119252	2406.24	0.0915421	42.2278	17.8076	1.2457
Iqgap3	47.6795	1832.99	0.00291275	54.9592	0.0582763	890.283	0.0236946	38.4439	16.199	1.24685
Psmg2	17.5661	832.779	0.0484599	61.3349	0.0985349	1221.52	0.130507	47.4082	19.9156	1.25124
Ltbp1	55.2078	2643.68	0.0303278	35.1101	0.147747	706.284	0.0814867	47.886	20.1163	1.25124
Pot1a	47.6795	1934.18	0.0228292	83.222	0.0749072	1414.56	0.0178495	40.5663	16.9975	1.25496
Pold1	40.1511	1454.98	0.0767451	63.5941	0.00284236	965.467	0.0527131	36.2375	15.1817	1.25515
Klf12	35.1322	1060.66	0.130867	63.2389	0.00142605	799.825	0.00526226	30.1906	12.6477	1.25523
Cep192	326.228	19594.5	0.0580184	580.132	0.0371234	14570.8	0.0256994	60.064	25.1164	1.25787
Setdb1	203.265	8046.77	0.0176011	418.701	0.0548756	6921.54	0.0283371	39.5876	16.531	1.25987
Copa	276.039	11732.7	0.0448421	322.011	0.0305899	5706.52	0.123109	42.5038	17.7215	1.26209
Polr1e	30.1134	1368.61	0.148382	61.6959	0.0128065	1166.03	0.0475375	45.4487	18.8996	1.26588
Nf1	326.228	15843.4	0.0112455	151.014	0.0362122	3047.11	0.0616621	48.5653	20.1776	1.26717
Fanci	90.3401	4376.17	0.0347832	199.592	0.00119016	4006.06	0.0226854	48.441	20.0713	1.2711
Mcf2	85.3212	5024.18	0.027013	126.862	0.0332391	3093.59	0.0303608	58.8855	24.3855	1.27189
Zfp462	722.721	29841.2	0.0859791	622.008	0.00163458	10632.3	0.0346386	41.2901	17.0936	1.27234
Sptlc1	35.1322	1403.7	0.0466351	94.9778	0.0183737	1570.54	0.0246738	39.9547	16.5359	1.27276
Thada	170.642	9061.6	0.0575473	243.494	0.0348721	5320.36	0.0622644	53.1029	21.85	1.28115
Rev1	283.567	11654.1	0.080756	314.099	0.0155922	5304.8	0.086962	41.0982	16.889	1.28299
Tmem199	12.5472	473.076	0.150691	59.5649	0.00414099	922.397	0.0395708	37.7036	15.4856	1.28378
Eftud2	253.454	9975.63	0.0754708	420.029	0.0443511	6789.68	0.0629897	39.3587	16.1648	1.28383
Aqr	526.984	26843.7	0.136966	432.134	0.0463674	9008.15	0.045948	50.9384	20.8457	1.289
Arhgef12	218.322	12734.3	0.0190687	254.534	0.0182719	6068.4	0.160668	58.3282	23.8413	1.29073
Ptpra	57.7173	2232.58	0.147583	96.3344	0.0602674	1522.77	0.034338	38.6813	15.8071	1.29106
Zfyve26	65.2456	2813.46	0.12176	88.3051	0.0527727	1554.28	0.0194534	43.1211	17.6013	1.29271
Gm14139	17.5661	710.668	0.160512	86.1041	0.104042	1418.38	0.00187417	40.4567	16.4729	1.29629
Pan2	62.7362	2789.57	0.0440668	74.1679	0.148543	1342.7	0.00943438	44.465	18.1035	1.2964
Gtf3c1	286.077	11089.6	0.0882763	215.284	0.0124754	3389.28	0.022257	38.7645	15.7433	1.3
Tbk1	87.8306	3715.42	0.154382	113.179	0.0627211	1943.98	0.0122541	42.3021	17.1761	1.30033
Hsd17b4	57.7173	2881.72	0.0797758	106.07	0.0362477	2147.83	0.00436425	49.9282	20.2492	1.30199
Stxbp2	57.7173	1569.83	0.031652	74.9772	0.024924	826.215	0.0230219	27.1986	11.0195	1.30347
Plxnb1	105.397	3475.23	0.101751	53.0145	0.039601	706.703	0.0699827	32.9728	13.3304	1.30656
Wwp2	77.7928	3189.89	0.0395936	153.361	0.0799423	2540.25	0.0514445	41.0049	16.5639	1.30776
Espl1	130.491	4580.65	0.0204847	160.266	0.0655023	2271.77	0.0614687	35.1031	14.175	1.30825
Huwe1	3086.62	153797	0.0113429	3273.25	0.0258798	65611.2	0.0389695	49.8272	20.0447	1.31371
Nup214	112.925	5575.41	0.108771	181.233	0.0124555	3594.88	0.0429777	49.3726	19.8356	1.31562
Wdr62	35.1322	1193.15	0.0323531	82.7853	0.0216774	1127.22	0.029773	33.9618	13.6162	1.31859
Slc12a6	67.755	3046.6	0.0331834	70.2143	0.118324	1265.16	0.062422	44.9649	18.0186	1.31931
Dock7	205.775	11225.2	0.0577037	99.665	0.0936152	2177.66	0.0576301	54.5511	21.8498	1.31998
Smg1	968.646	50230.7	0.0197379	954.954	0.0520965	19776.1	0.142711	51.8566	20.7089	1.32428
Myo9a	235.888	12233.8	0.0851026	229.805	0.15523	4757.2	0.14179	51.8629	20.701	1.325
Gfpt2	40.1511	1721.81	0.10557	440.582	0.0162164	7541.23	0.0772686	42.8833	17.1165	1.32503
Heatr5b	45.17	2312.18	0.00241017	52.3274	0.0530248	1068.44	0.0534221	51.1883	20.4183	1.32595
Gbf1	110.416	4943.74	0.0508012	144.452	0.0536471	2578.1	0.0243081	44.7739	17.8474	1.32694
Dock11	218.322	13955	0.160278	114.547	0.0271073	2907.85	0.0327459	63.9194	25.3856	1.33224
Plcg1	165.623	7114.77	0.0268113	179.912	0.0252249	3064.3	0.0200693	42.9575	17.0322	1.33464
Shmt2	17.5661	645.864	0.00026728	82.6572	0.00955731	1203.62	0.110168	36.7676	14.5616	1.33627
Fem1a	22.585	798.229	0.149514	64.7703	0.0411844	904.288	0.0626301	35.3433	13.9615	1.33999
Heatr6	40.1511	1961.33	0.000395438	55.099	0.117621	1062.94	0.00674879	48.8488	19.2915	1.34036
Hectd1	557.097	29632.2	0.0876504	398.625	0.0239971	8355.99	0.0372092	53.1904	20.962	1.34339
Mlh1	42.6606	2240.35	0.0636035	66.3191	0.0608335	1367.78	0.0854869	52.5157	20.6242	1.34841
Ticrr	225.85	9045.1	0.0989419	512.305	0.140068	8055.36	0.0132501	40.0491	15.7238	1.34882
Mar-08	42.6606	1530.8	0.0034339	57.102	0.121571	802.601	0.0400482	35.8833	14.0556	1.35217
Syde2	72.7739	3168.56	0.0425668	96.8119	0.0700067	1650.97	0.0681474	43.5398	17.0534	1.35228
Polr2b	466.757	27948.1	0.0976518	703.739	0.119776	16494.6	0.080653	59.8772	23.4386	1.35312
Jmjd1c	850.702	41354.5	0.0558104	1002.98	0.0381164	19078.8	0.0674771	48.6122	19.022	1.35364
Plk1	117.944	4934.39	0.0061307	201.467	0.0060962	3295.91	0.025165	41.8367	16.3596	1.35463
Hadhb	17.5661	926.019	0.182391	78.0691	0.157375	1603.54	0.0966427	52.7162	20.54	1.35981
Ctsb	22.585	1038.6	0.0217576	75.0355	0.0947115	1341.91	0.00592215	45.9862	17.8837	1.36255
Arhgef17	50.1889	1717.13	0.0208239	22.6556	0.0512413	300.942	0.0716696	34.2133	13.2833	1.36494
Ints9	30.1134	1049.41	0.0525048	72.8287	0.0669406	985.071	0.0676221	34.8486	13.5259	1.36538
Cmtr1	112.925	5153.94	0.0086289	124.446	0.0183349	2203.16	0.0384102	45.6404	17.7038	1.36625
Tbl3	45.17	1874.05	0.0574214	84.6601	0.0914216	1360.73	0.112959	41.4888	16.0728	1.3681
Chml	70.2645	2201.4	0.126711	55.2504	0.0836161	667.625	0.136629	31.3302	12.0836	1.3745
Slc1a4	22.585	812.742	0.141452	56.8574	0.175956	786.298	0.0495109	35.9859	13.8293	1.3797
Nup133	183.19	9078.29	0.062784	333.54	0.025089	6335.55	0.064189	49.5568	18.9949	1.38347
Zfp318	200.756	10229.8	0.11799	172.651	0.0166037	3371.08	0.0644921	50.9565	19.5254	1.38391
Nid2	135.51	7581.47	0.00341926	528.928	0.0216488	11336.4	0.0734426	55.9476	21.4328	1.38425
Wdr7	62.7362	3483.23	0.0120193	85.8945	0.0145654	1826.51	0.0489476	55.522	21.2646	1.3846
Rrm1	321.209	18775.6	0.0534281	486.837	0.0387055	10887	0.0658314	58.453	22.3628	1.38618
Sptbn1	404.021	15015.2	0.104489	370.088	0.0509358	5251.59	0.126459	37.1643	14.1901	1.38903
Nrp2	15.0567	662.964	0.0183622	172.36	0.0717507	2897.13	0.0246343	44.0312	16.8086	1.38932
Mon2	107.906	5456.46	0.00409128	132.889	0.107019	2554.59	0.0103395	50.5667	19.2235	1.39531
Vps13d	180.68	9739.33	0.0180194	309.732	0.0596781	6346.86	0.149497	53.9037	20.4915	1.39536
Cep350	243.416	11287.1	0.036251	126.117	0.0744385	2214.9	0.102666	46.3694	17.5623	1.40069
Evc	20.0756	700.053	0.00298462	64.1298	0.0788322	846.029	0.0277562	34.8709	13.1925	1.40231
Msh6	782.947	42524.9	0.0932474	1857.24	0.052891	38147.4	0.105911	54.3138	20.5399	1.40289
Pole2	30.1134	1785.9	0.0501023	61.2884	0.171174	1371.66	0.0385745	59.3059	22.3804	1.40594
Rttn	90.3401	5635.69	0.00710074	81.1434	0.128276	1909.12	0.123189	62.383	23.5277	1.40679
Pros1	12.5472	848.743	0.105832	59.3495	0.0356634	1511.95	0.0685223	67.6438	25.4754	1.40885
Fryl	245.926	12365.7	0.0291691	207.406	0.0607101	3924.49	0.0555633	50.2821	18.9218	1.41
Ogdhl	47.6795	2220.43	0.0185338	84.1827	0.0154486	1472.28	0.0179036	46.57	17.4891	1.41295
Ubr2	183.19	9639.86	0.013019	154.176	0.0335879	3041.41	0.00562925	52.6223	19.7269	1.41551
Pole	306.152	15610.4	0.0309363	381.739	0.0094542	7295.05	0.0369622	50.9888	19.11	1.41585
Gm15800	107.906	4966.51	0.0618946	105.854	0.0840064	1824.76	0.0404895	46.0261	17.2384	1.41683
Lonp2	30.1134	1505.12	0.130214	79.9031	0.0749267	1487.46	0.0977246	49.9819	18.6157	1.42488
Spg11	138.02	8488.96	0.00788747	161.669	0.017018	3703.19	0.0623562	61.5055	22.9059	1.425
Spen	276.039	10181.4	0.0252497	499.396	0.0293725	6850.02	0.0574175	36.8839	13.7166	1.42707
Map3k4	170.642	9036.17	0.0173816	177.711	0.0403522	3498.36	0.0415739	52.9539	19.6857	1.42759
Zc3h7a	45.17	2261.9	0.0671957	107.065	0.0547659	1992.86	0.112043	50.0753	18.6135	1.42775
Dmxl2	115.435	7821.8	0.0250308	114.39	0.0680914	2879.54	0.172042	67.7596	25.1729	1.42855
Acsl1	15.0567	743.212	0.0937911	63.402	0.0209162	1162.13	0.0649027	49.361	18.3296	1.4292
Zmym6	42.6606	2161.79	0.0700985	76.788	0.0952183	1440.4	0.149466	50.6741	18.7582	1.43373
Srbd1	82.8117	3267.46	0.0630082	172.895	0.0568595	2524.94	0.058038	39.4565	14.6039	1.43392
Myo1e	112.925	6050.7	0.0135606	148.347	0.0265262	2940.12	0.0735182	53.5816	19.8191	1.43484
Trrap	288.586	16027.8	0.0844699	264.781	0.0147781	5435.78	0.072322	55.5389	20.5293	1.43582
Ubr4	745.306	35967.5	0.029348	1028.49	0.00990551	18296.5	0.0447984	48.2588	17.7897	1.43975
2410141K09Rik	17.5661	774.29	0.0675749	145.96	0.0413021	2368.44	0.050155	44.0786	16.2266	1.44172
Agl	40.1511	1753.53	0.0752398	66.0745	0.0189488	1059.62	0.0174928	43.6733	16.0367	1.44538
Ascc3	168.133	10546.3	0.0861801	203.179	0.115713	4654.55	0.0381258	62.7259	22.9087	1.45317
Ncaph	90.3401	5707.71	0.146195	150.001	0.0363345	3452.4	0.0563973	63.1803	23.0158	1.45685
Uggt1	250.945	15532.3	0.0834514	381.099	0.0356883	8564.33	0.0547433	61.8952	22.4727	1.46165
Hdac6	120.453	4901.96	0.0253511	145.716	0.0749257	2138.13	0.074465	40.6959	14.6733	1.47169
Gemin5	215.812	11274.8	0.102326	330.448	0.00491526	6219.47	0.0105221	52.2437	18.8213	1.47289
Depdc5	110.416	5182.45	0.00542625	152.72	0.0473876	2574.58	0.076093	46.9358	16.8581	1.47724
Trap1	148.057	6929.75	0.125242	421.973	0.0462808	7079.02	0.000361848	46.8045	16.776	1.48025
Atr	175.661	14084.9	0.0112532	232.128	0.0171399	6654.88	0.0498372	80.182	28.669	1.48379
Agk	22.585	1097.93	0.0421232	76.9627	0.034017	1333.62	0.0223791	48.6134	17.3282	1.48823
Fras1	87.8306	4153.74	0.0412229	19.6221	0.0545605	330.348	0.00608804	47.2926	16.8355	1.49011
Tbck	22.585	1060.8	0.0711871	51.5996	0.0699031	862.142	0.0234335	46.9693	16.7083	1.49115
Kank1	45.17	1861.46	0.0031537	22.7895	0.185713	332.6	0.0340058	41.21	14.5944	1.49758
Ep400	318.7	15302.6	0.0510728	430.498	0.03566	7269.51	0.076945	48.0156	16.8863	1.50765
Ddx26b	82.8117	4742.9	0.0445698	61.2942	0.0165303	1230.2	0.195868	57.2733	20.0705	1.51279
Kmt2c	373.907	19862.4	0.0237031	433.694	0.0164296	8053.27	0.172745	53.1211	18.569	1.51639
4932438A13Rik	393.983	25069.5	0.0266574	305.184	0.0320064	6780.28	0.113941	63.6309	22.217	1.51806
Svil	40.1511	1525.2	0.0532787	66.2725	0.146857	872.882	0.0521593	37.9864	13.1711	1.5281
Etfdh	25.0945	1397.26	0.151999	71.2507	0.183401	1375.03	0.0524761	55.6799	19.2985	1.52867
Mthfd1	296.115	16555.6	0.132493	630.945	0.000502194	12137.6	0.0493546	55.9093	19.2371	1.53919
Utp20	564.625	34175.2	0.0425519	711.908	0.105066	14760.2	0.0239854	60.5273	20.7333	1.54564
Usp11	17.5661	1076.91	0.00734154	52.7525	0.103016	1098.51	0.0788111	61.306	20.8239	1.55779
Polr3a	80.3023	4279.84	0.0198959	150.141	0.0281962	2697.61	0.0180196	53.2967	17.9672	1.56868
Wdfy3	248.435	12693.1	0.0195999	259.302	0.00107344	4412.25	0.0872748	51.0924	17.0158	1.58623
Ubap1	35.1322	1519.2	0.027371	106.448	0.0450147	1510.1	0.0290256	43.2425	14.1862	1.60796
Med12	150.567	8503.16	0.00714246	110.378	0.00694417	2044.01	0.0091077	56.4744	18.5182	1.60865
Heatr1	436.644	30031.3	0.0688008	883.243	0.113344	19860.1	0.097271	68.7775	22.4854	1.61295
Wdr35	57.7173	3917.13	0.100312	123.916	0.0410731	2734.03	0.00423708	67.8676	22.0636	1.62106
Prpf8	855.721	46947.9	0.00562004	1124.55	0.0938273	20047.1	0.0944379	54.8636	17.8268	1.6218
Vps13c	140.529	11566.1	0.0240064	169.338	0.0907925	4507.56	0.0938085	82.304	26.6187	1.62852
B3gnt7	10.0378	391.508	0.0234924	82.8144	0.056968	1042.96	0.0603536	39.0035	12.5939	1.63087
D230025D16Rik	15.0567	858.324	0.0600897	88.439	0.080172	1627.22	0.109363	57.0062	18.3994	1.63146
Dync1h1	790.476	43452.3	0.0793938	889.019	0.0262523	15768.7	0.0861779	54.9698	17.7372	1.63186
Nbas	52.6984	3431.26	0.0970297	77.2073	0.00639289	1613.19	0.0712819	65.1113	20.8942	1.6398
Dhx29	85.3212	4408.58	0.122054	193.74	0.0478636	3191.55	0.0686034	51.6704	16.4733	1.6492
Trio	624.852	34183.7	0.0524267	117.424	0.0408892	2044.29	0.0592106	54.7068	17.4095	1.65184
Birc6	913.438	72855.3	0.0348183	1080.29	0.0847287	27410.8	0.0369187	79.7594	25.3735	1.65233
Rhpn2	40.1511	2128.67	0.0311585	86.436	0.00904394	1457.61	0.079006	53.0163	16.8635	1.65253
Acaca	346.304	22583.9	0.0230455	423.505	0.052795	8763.75	8.44604e-05	65.2142	20.6934	1.65601
Fat1	1656.23	98459.8	0.0461817	1406.25	0.00312727	26497.5	0.0763998	59.448	18.8427	1.65762
Tom1	7.52834	333.949	0.0518829	58.5052	0.16157	820.861	0.0134721	44.3589	14.0306	1.66065
Bre	7.52834	472.028	0.158143	62.942	0.0248629	1246.27	0.0452235	62.7002	19.8003	1.66295
Pex1	27.6039	1342.94	0.0929386	53.6841	0.0889698	821.959	0.0188671	48.6505	15.311	1.66788
Unc13b	72.7739	3580.29	0.00164411	80.2583	0.0188718	1237.89	0.0480809	49.1975	15.4238	1.67342
Hspg2	62.7362	3538.74	0.114984	226.707	0.157484	4000.2	0.016116	56.4067	17.6448	1.67663
Ikbkap	183.19	11555.1	0.00907672	310.774	0.0139433	6119.96	0.0916598	63.0771	19.6927	1.67946
Ap1m1	12.5472	549.532	0.0572423	68.2929	0.00951909	931.134	0.039389	43.7971	13.6344	1.68358
Snrnp200	642.418	34198.9	0.00804219	885.479	0.0118443	14658.7	0.0774141	53.2347	16.5545	1.68514
Vps16	67.755	3440.75	0.0556888	98.0055	0.0194862	1540.97	0.0489827	50.7822	15.7233	1.69142
Ago3	30.1134	1307.24	0.0502693	57.4047	0.0560928	771.409	0.180859	43.4108	13.4381	1.69173
Ttc37	117.944	7803.7	0.0402851	250.656	0.0624565	5119.14	0.055518	66.1644	20.423	1.69586
Ndufa9	47.6795	2883.75	0.124263	205.001	0.00433182	3822.07	0.0573801	60.4819	18.6441	1.69778
Ift140	42.6606	2271.95	0.0269729	67.5011	0.0174381	1100.08	0.0794043	53.2564	16.2973	1.70832
Mpp1	10.0378	562.399	0.0915638	50.0857	0.000322548	857.256	0.00537118	56.0282	17.1158	1.71083
Strip1	30.1134	1755.74	0.0297153	66.1444	0.0199122	1177.13	0.0339077	58.3044	17.7964	1.71202
Lrp1	115.435	6090.86	0.119069	42.7144	0.012344	673.491	0.0897011	52.7646	15.7673	1.74263
Mycbp2	373.907	23036.5	0.00785752	315.479	0.0761695	5790	0.080636	61.6103	18.3531	1.74715
Rad54b	42.6606	2129.73	0.0358926	123.875	0.0814232	1819.45	0.0818478	49.9227	14.6877	1.76508
Nup205	383.945	26913.1	0.00695614	529.505	0.0678089	10907.8	0.0395122	70.0961	20.6001	1.76668
Frem2	180.68	13057.6	0.0280313	128.05	0.018771	2705.23	0.129477	72.269	21.1264	1.77433
Herc1	534.512	34697.6	0.0592007	477.136	0.0958565	9040.41	0.00427497	64.9146	18.9472	1.77656
Helq	45.17	2440.39	0.0975922	97.167	0.00745124	1530.91	0.105051	54.0268	15.7554	1.77783
Mdn1	1257.23	85278.5	0.0140291	2077.88	0.0393734	41099	0.0359912	67.8303	19.7793	1.77794
Cad	230.869	14317.2	0.14884	273.393	0.00139174	4939.26	0.0784016	62.0143	18.0665	1.77928
Epg5	40.1511	2498.53	0.0100194	71.0878	0.109006	1276.56	0.00718476	62.228	17.9576	1.79297
Cenpo	20.0756	991.4	0.0358541	64.3569	0.0508018	917.143	0.0468379	49.3834	14.2509	1.79297
Zranb3	57.7173	3868.7	0.0115459	119.596	0.0853698	2295.61	0.0970515	67.0285	19.1948	1.80406
Prkdc	165.623	15300.5	0.0707495	197.944	0.0334522	5170.65	0.141869	92.3814	26.1218	1.82235
Urb1	85.3212	6251.95	0.0294763	153.262	0.149261	3159.13	0.0196452	73.2754	20.6126	1.8298
Lyst	32.6228	2500.16	0.00898711	71.2624	0.137382	1534.34	0.0938251	76.6384	21.5309	1.83166
1110037F02Rik	148.057	12835.1	0.0926174	154.915	0.090049	3759.31	0.0742442	86.6899	24.2668	1.83688
Cox11	12.5472	673.778	0.066237	50.5399	0.182485	749.71	0.0151584	53.6993	14.834	1.85599
Brip1	37.6417	2433.64	0.161146	60.2927	0.0129807	1073	0.00522585	64.6527	17.7965	1.86111
Itpr3	45.17	2793.23	0.0231337	146.053	0.0178221	2461.02	0.00330411	61.838	16.8502	1.87573
Pask	40.1511	2784.32	0.026534	87.5948	0.118077	1635.18	0.0503809	69.3459	18.6676	1.89327
Mrps27	20.0756	1549.99	0.120864	57.8822	0.0724169	1196.35	0.074647	77.2075	20.6687	1.90129
Lrp2	720.211	56959.5	0.00448013	471.535	0.0555955	9839.93	0.0852817	79.0873	20.8679	1.92216
Atp13a1	25.0945	1881.49	0.152253	55.9316	0.000877069	1093.63	0.0105708	74.9763	19.553	1.93905
Tor4a	15.0567	210.494	0.0135278	52.5603	0.0747229	189.226	0.0290375	13.9801	3.60017	1.95724
Herc2	318.7	24077.5	0.0583104	394.287	0.0466406	7656.29	0.00945388	75.549	19.4181	1.96001
Blm	233.378	23528	0.048162	219.022	0.0783564	5609.89	0.0636327	100.815	25.6134	1.97674
Ttn	122.963	4953.38	0.0388691	695.884	0.0256121	7080.53	0.022437	40.2835	10.1749	1.98518
Spidr	37.6417	2589.51	0.00485549	151.131	0.090221	2568.79	0.00993834	68.7937	16.9972	2.01698
Dnm2	100.378	8087.19	0.106942	162.473	0.0508779	3198.7	0.0963325	80.5675	19.6876	2.03291
Atg2a	12.5472	865.726	0.0735858	51.5006	0.111116	861.809	0.00735096	68.9974	16.7339	2.04376
Syne2	348.813	23267.8	0.0701459	114.25	0.0416644	1831.93	0.102782	66.7058	16.0343	2.05665
Tbce	15.0567	1038.62	0.00100555	70.0397	0.0798218	1084.65	0.0190283	68.9809	15.4863	2.15521
Dock4	25.0945	2275.43	0.0612528	54.7612	0.128559	1111.91	0.14179	90.6746	20.3047	2.15888
Edc4	27.6039	2228.82	0.0896659	83.9964	0.06608	1464.28	0.0563879	80.7431	17.4326	2.21155
Fry	10.0378	959.771	0.0441697	56.9331	0.00318817	1141.16	0.0387891	95.6158	20.0439	2.25409
Pdzd2	5.01889	452.641	0.111988	65.0206	0.0401393	1093.62	0.0264907	90.1874	16.8195	2.42279
9130011E15Rik	10.0378	1035.68	0.0126325	66.1269	0.150294	1125.4	0.0115271	103.178	17.0188	2.59994
Arhgap1	15.0567	1494.24	0.0481255	103.525	0.0461267	1643.91	0.00668504	99.2408	15.8793	2.64378
Dennd2c	7.52834	1125.03	0.0711712	195.499	0.00101714	3123.19	0.0603005	149.439	15.9755	3.22562
Anxa3	0	78.6907	0.0215953	54.3886	0.15003	1060.26	0.066151	Inf	19.4942	Inf
Cd97	0	88.7132	0.0291962	58.5459	0.0288265	1113.87	0.015876	Inf	19.0257	Inf
Gbp2	0	4.63079	0.0200082	59.4251	0.167105	995.417	0.0103364	Inf	16.7508	Inf
Hsd17b14	0	21.3928	0.0947664	64.5898	0.0819679	707.257	0.0436267	Inf	10.95	Inf
Triml1	0	42.8512	0.058208	103.298	0.198562	1470.37	0.0481978	Inf	14.2343	Inf
Zfp819	0	93.9965	0.0519349	99.1584	0.0390362	1786.83	1.50362e-05	Inf	18.0199	Inf
