# Supplementary material for: RISC-mediated control of selected chromatin regulators stabilizes ground state pluripotency of mouse embryonic stem cells
Source: Genome Biol. 2016 May 6;17:94. doi: 10.1186/s13059-016-0952-x (PMC4858858; doi:10.1186/s13059-016-0952-x)
Supplement: Additional file 3: Table S2. — Gene Ontology terms enriched in mRNA which are released from RISC during the ES–ELA transition; Gene Ontology terms enriched in mRNA which are loaded on ribosomes during the ES–ELA transition; Families of chromatin remodelers showing the name and mRNA NCBI accession ID of their members. (XLS 73 kb) [file 13059_2016_952_MOESM3_ESM.xls]

## Sheet: TItle
Table S2:
-Gene Ontology Terms enriched in mRNA which are released from RISC during the transition from ES to ELA
-Gene Ontology Terms enriched in mRNA which are loaded on ribosomes during the transition from ES to ELA
-Families of Chromatin remodelers with name and mRNA NCBI accession ID of their members

## Sheet: GO_RISC
Term	Fold Enrichment	PValue	Bonferroni	Benjamini	FDR	Count	% Pop	Genes	Pop Hits
GO:0006259~DNA metabolic process	3.71713	1.27791e-12	2.19665e-09	2.19665e-09	2.15821e-09	41	0.796581	KIF22, CLSPN, BLM, HSPA1A, CEP164, MCM10, XAB2, MCM9, ANKRD17, TRP53BP1, MCM7, DNMT3B, TOP2A, BAZ2A, SSRP1, MSH6, SHPRH, UPF1, RECQL5, MSH2, LIG1, POLE, MCM2, MCM3, MCM4, PURB, ATM, MCM5, MCM6, DNA2, UHRF1, HELB, FANCD2, POLD1, SFPQ, RRM2, TEP1, RUVBL2, PARP4, APAF1, PARP1	421
GO:0051276~chromosome organization	3.40116	4.56516e-10	7.84751e-07	3.92376e-07	7.71018e-07	36	0.699437	BLM, HSPA1A, CHD8, BCOR, TOP2A, KDM5B, DNMT3B, BAZ2A, CHD3, SETDB1, SATB1, SHPRH, SMCHD1, PDS5B, ARID1A, MCM2, EHMT2, NCAPD3, NCAPD2, PHF17, KDM2B, BAZ1B, BPTF, BCORL1, FANCD2, SMARCA5, KDM4B, TEP1, KDM4C, RUVBL2, PARP4, JMJD1C, SETD2, PARP1, EP400, SMARCA4	404
GO:0006260~DNA replication	5.02218	1.59171e-08	2.73611e-05	9.12045e-06	2.68826e-05	20	0.388576	SSRP1, UPF1, BLM, LIG1, POLE, MCM2, MCM10, MCM3, MCM4, PURB, MCM5, MCM6, MCM9, DNA2, MCM7, HELB, RRM2, POLD1, TEP1, PARP4	152
GO:0006974~response to DNA damage stimulus	3.59077	3.54469e-08	6.09313e-05	1.52332e-05	5.98668e-05	27	0.524577	CLSPN, KIF22, BLM, HSPA1A, CEP164, XAB2, ANKRD17, TRP53BP1, PARG, MSH6, SSRP1, SHPRH, UPF1, MSH2, LIG1, POLE, ATM, DNA2, UHRF1, TIMELESS, RIF1, BAZ1B, FANCD2, SFPQ, POLD1, RUVBL2, PARP1	287
GO:0006281~DNA repair	3.9544	8.51027e-08	0.000146281	2.92579e-05	0.000143731	23	0.446862	KIF22, MSH6, SSRP1, CLSPN, SHPRH, UPF1, BLM, MSH2, LIG1, POLE, HSPA1A, CEP164, XAB2, ATM, ANKRD17, DNA2, UHRF1, TRP53BP1, FANCD2, POLD1, SFPQ, RUVBL2, PARP1	222
GO:0006261~DNA-dependent DNA replication	11.226	1.50946e-07	0.000259443	4.32451e-05	0.000254935	10	0.194288	DNA2, MCM7, HELB, POLD1, MCM2, MCM3, MCM4, MCM5, PURB, MCM6	34
GO:0007049~cell cycle	2.49876	2.25324e-07	0.000387257	5.53316e-05	0.000380553	40	0.777152	KIFC1, CLSPN, KNTC1, AHCTF1, CEP164, DAXX, NUMA1, MCM7, CEP250, CUL7, INCENP, ASPM, STAG1, ARHGEF2, UPF1, PDS5B, MKI67, MSH2, LIG1, TPX2, SF1, CENPF, MCM2, EHMT2, MCM3, NCAPD3, ATM, NCAPD2, MCM6, UHRF1, RCC2, TIMELESS, RIF1, SPAG5, FANCD2, PLK1, ANXA11, BUB1B, PDCD6IP, MYH10	611
GO:0033554~cellular response to stress	2.92877	2.67324e-07	0.000459425	5.74397e-05	0.000451488	31	0.602293	KIF22, CLSPN, BLM, HSPA1A, CEP164, XAB2, ANKRD17, TRP53BP1, MAP3K1, PARG, CAT, HSPA5, SSRP1, MSH6, SHPRH, UPF1, MSH2, LIG1, POLE, ATM, DNA2, UHRF1, BAZ1B, TIMELESS, RIF1, FANCD2, SFPQ, POLD1, RUVBL2, TXNRD1, PARP1	404
GO:0006270~DNA replication initiation	22.9011	2.67742e-06	0.00459192	0.000511258	0.00452185	6	0.116573	MCM7, MCM2, MCM3, MCM4, MCM5, MCM6	10
GO:0006325~chromatin organization	3.02925	2.78469e-06	0.00477544	0.000478574	0.004703	25	0.48572	CHD8, BCOR, DNMT3B, KDM5B, BAZ2A, CHD3, SETDB1, SATB1, SHPRH, ARID1A, MCM2, EHMT2, PHF17, KDM2B, BPTF, BAZ1B, BCORL1, KDM4B, SMARCA5, KDM4C, RUVBL2, JMJD1C, SETD2, EP400, SMARCA4	315
GO:0016568~chromatin modification	3.39635	3.89926e-06	0.00668043	0.000609164	0.00658532	21	0.408005	SETDB1, SATB1, EHMT2, PHF17, CHD8, KDM2B, BAZ1B, BPTF, BCORL1, KDM4B, SMARCA5, KDM4C, RUVBL2, JMJD1C, SETD2, BCOR, DNMT3B, KDM5B, BAZ2A, EP400, SMARCA4	236
GO:0051301~cell division	3.12412	4.70386e-06	0.00805336	0.000673603	0.00794414	23	0.446862	KIFC1, ARHGEF2, PDS5B, LIG1, KNTC1, AHCTF1, CEP164, DAXX, NCAPD3, MCM5, NCAPD2, RCC2, TIMELESS, PLK1, SPAG5, INCENP, ANXA11, BUB1B, PDCD6IP, TOP2A, ASPM, STAG1, MYH10	281
GO:0006350~transcription	1.63703	1.22046e-05	0.0207613	0.00161253	0.0206106	76	1.47659	TCOF1, NFKB1, REST, DAXX, CTNNB1, IGHMBP2, MCM7, SND1, SUPT5H, KDM5B, IKBKAP, ELP2, PHRF1, CTBP2, RREB1, GMEB2, POLR1A, MED12, SF1, MCM2, MCM3, TRERF1, MCM4, PURB, MCM5, TTF2, MCM6, UHRF1, BRWD1, KDM2B, BAZ1B, TIMELESS, GTF2I, ZMIZ1, NCOA6, CAND2, FLII, RUVBL2, JMJD1C, MYBBP1A, LRPPRC, ZFP710, BCLAF1, AHCTF1, CTNND1, CIC, DIDO1, XAB2, POLR2B, POLR2A, CHD8, TRP53BP1, CASZ1, BCOR, BAZ2A, HIP1, KLF5…	1772
GO:0045934~negative regulation of nucleobase, nucleoside, nucleotide and nucleic acid metabolic process	2.59585	1.6403e-05	0.0278032	0.00201205	0.0276998	27	0.524577	CLSPN, BCLAF1, BLM, NFKB1, REST, GLI2, DAXX, CTNNB1, BCOR, DNMT3B, BAZ2A, SATB1, MSH6, CTBP2, MSH2, TRIM28, CENPF, EHMT2, PURB, PSMC5, TIMELESS, BPTF, SMARCA5, HIVEP1, MYBBP1A, NCOR2, SMARCA4	397
GO:0051172~negative regulation of nitrogen compound metabolic process	2.56995	1.9656e-05	0.0332245	0.00225007	0.0331922	27	0.524577	CLSPN, BCLAF1, BLM, NFKB1, REST, GLI2, DAXX, CTNNB1, BCOR, DNMT3B, BAZ2A, SATB1, MSH6, CTBP2, MSH2, TRIM28, CENPF, EHMT2, PURB, PSMC5, TIMELESS, BPTF, SMARCA5, HIVEP1, MYBBP1A, NCOR2, SMARCA4	401
GO:0010605~negative regulation of macromolecule metabolic process	2.33839	2.52623e-05	0.0424971	0.00271048	0.0426574	31	0.602293	CLSPN, BCLAF1, BLM, XPO5, NFKB1, REST, GLI2, DAXX, CTNNB1, SND1, BCOR, DNMT3B, BAZ2A, SATB1, MSH6, CTBP2, MSH2, TRIM28, CENPF, ANKHD1, EHMT2, PURB, PSMC5, TIMELESS, BPTF, SMARCA5, HIVEP1, MYBBP1A, NCOR2, SMARCA4, ADAR	506
GO:0006396~RNA processing	2.44558	3.20615e-05	0.0536234	0.00323679	0.0541355	28	0.544006	CHERP, SKIV2L2, SART3, XAB2, SF3B3, SF3B2, HNRNPM, PABPC1, NSUN2, GEMIN5, DHX8, PDCD11, PHRF1, RRP1, SF1, TTF2, PRPF6, AQR, NOP2, SFPQ, POP1, 2510012J08RIK, WDR3, RBMXRT, CPSF3, DDX54, 1110037F02RIK, ADAR	437
GO:0006913~nucleocytoplasmic transport	4.77107	4.01593e-05	0.0667062	0.00382795	0.0678041	12	0.233146	NUP133, NUP160, XPO5, HTT, IPO4, LSG1, IPO9, NUP155, KPNB1, MYBBP1A, ARAP1, HSPA9	96
GO:0051169~nuclear transport	4.6737	4.87053e-05	0.0803172	0.00439696	0.0822274	12	0.233146	NUP133, NUP160, XPO5, HTT, IPO4, LSG1, IPO9, NUP155, KPNB1, MYBBP1A, ARAP1, HSPA9	98
GO:0000087~M phase of mitotic cell cycle	3.34467	5.05032e-05	0.0831553	0.00433145	0.0852615	17	0.330289	KIFC1, ARHGEF2, PDS5B, KNTC1, CENPF, AHCTF1, CEP164, NCAPD3, NCAPD2, TIMELESS, RCC2, PLK1, SPAG5, INCENP, BUB1B, ASPM, STAG1	194
GO:0000279~M phase	2.83229	5.55413e-05	0.0910617	0.00453625	0.0937632	21	0.408005	KIFC1, ARHGEF2, PDS5B, MKI67, KNTC1, TPX2, CENPF, AHCTF1, CEP164, EHMT2, NCAPD3, NCAPD2, RCC2, TIMELESS, PLK1, SPAG5, FANCD2, INCENP, BUB1B, ASPM, STAG1	283
GO:0010629~negative regulation of gene expression	2.42044	7.76923e-05	0.125024	0.00605244	0.131135	26	0.505149	BCLAF1, XPO5, NFKB1, REST, GLI2, DAXX, CTNNB1, SND1, BCOR, DNMT3B, BAZ2A, SATB1, CTBP2, TRIM28, CENPF, EHMT2, PURB, PSMC5, TIMELESS, BPTF, SMARCA5, HIVEP1, MYBBP1A, NCOR2, ADAR, SMARCA4	410
GO:0022402~cell cycle process	2.42802	0.000103979	0.163684	0.00774157	0.175467	25	0.48572	KIFC1, KNTC1, AHCTF1, CEP164, DAXX, INCENP, ASPM, STAG1, ARHGEF2, PDS5B, MKI67, MSH2, TPX2, SF1, CENPF, EHMT2, NCAPD3, NCAPD2, TIMELESS, RCC2, PLK1, FANCD2, SPAG5, BUB1B, MYH10	393
GO:0006268~DNA unwinding during replication	17.3493	0.000130705	0.201241	0.00931863	0.22052	5	0.097144	MCM7, MCM2, MCM4, PURB, MCM6	11
GO:0045449~regulation of transcription	1.47395	0.000131295	0.202051	0.00898779	0.221515	86	1.67088	NFKB1, REST, GLI2, DAXX, CTNNB1, IGHMBP2, MCM7, SND1, YEATS2, YAP1, CAT, SUPT5H, KDM5B, TOP2A, IKBKAP, SATB1, ELP2, CTBP2, RREB1, GMEB2, MED12, SF1, MCM2, MCM3, MCM4, TRERF1, PURB, MCM5, TTF2, PRPF6, MCM6, UHRF1, BRWD1, KDM2B, BAZ1B, TIMELESS, BPTF, GTF2I, ZMIZ1, NCOA6, SMARCA5, FLII, CAND2, RUVBL2, JMJD1C, MYBBP1A, LRPPRC, SMARCA4, ZFP710, BCLAF1, AHCTF1, CTNND1, CIC, CHD8, TRP53BP1, CASZ1, BCOR…	2227
GO:0000280~nuclear division	3.21419	0.00014118	0.215497	0.00929137	0.238173	16	0.310861	KIFC1, ARHGEF2, PDS5B, KNTC1, AHCTF1, CEP164, NCAPD3, NCAPD2, TIMELESS, RCC2, PLK1, SPAG5, INCENP, BUB1B, ASPM, STAG1	190
GO:0007067~mitosis	3.21419	0.00014118	0.215497	0.00929137	0.238173	16	0.310861	KIFC1, ARHGEF2, PDS5B, KNTC1, AHCTF1, CEP164, NCAPD3, NCAPD2, TIMELESS, RCC2, PLK1, SPAG5, INCENP, BUB1B, ASPM, STAG1	190
GO:0031327~negative regulation of cellular biosynthetic process	2.30787	0.000162953	0.244322	0.0103219	0.274859	26	0.505149	CLSPN, BCLAF1, NFKB1, REST, GLI2, DAXX, CTNNB1, BCOR, DNMT3B, BAZ2A, SATB1, CTBP2, TRIM28, CENPF, ATP1A1, ANKHD1, EHMT2, PURB, PSMC5, TIMELESS, BPTF, SMARCA5, HIVEP1, MYBBP1A, NCOR2, SMARCA4	430
GO:0006397~mRNA processing	2.76795	0.000185436	0.272974	0.0113209	0.312724	19	0.369147	DHX8, PHRF1, SF1, SKIV2L2, XAB2, SF3B3, TTF2, PRPF6, SF3B2, HNRNPM, AQR, SFPQ, 2510012J08RIK, RBMXRT, PABPC1, CPSF3, 1110037F02RIK, GEMIN5, ADAR	262
GO:0009890~negative regulation of biosynthetic process	2.28659	0.000188556	0.276865	0.0111156	0.317979	26	0.505149	CLSPN, BCLAF1, NFKB1, REST, GLI2, DAXX, CTNNB1, BCOR, DNMT3B, BAZ2A, SATB1, CTBP2, TRIM28, CENPF, ATP1A1, ANKHD1, EHMT2, PURB, PSMC5, TIMELESS, BPTF, SMARCA5, HIVEP1, MYBBP1A, NCOR2, SMARCA4	434
GO:0032508~DNA duplex unwinding	15.9036	0.000192028	0.281168	0.0109439	0.323824	5	0.097144	MCM7, MCM2, MCM4, PURB, MCM6	12
GO:0051028~mRNA transport	5.54059	0.000198052	0.288575	0.0109233	0.333968	9	0.174859	NUP133, NUP160, G3BP2, NUP93, AHCTF1, NUP188, NUP107, NUP155, LRPPRC	62
GO:0048285~organelle fission	3.09998	0.000209897	0.302917	0.0112132	0.353907	16	0.310861	KIFC1, ARHGEF2, PDS5B, KNTC1, AHCTF1, CEP164, NCAPD3, NCAPD2, TIMELESS, RCC2, PLK1, SPAG5, INCENP, BUB1B, ASPM, STAG1	197
GO:0010558~negative regulation of macromolecule biosynthetic process	2.28281	0.00026606	0.367085	0.0137655	0.448405	25	0.48572	CLSPN, BCLAF1, NFKB1, REST, GLI2, DAXX, CTNNB1, BCOR, DNMT3B, BAZ2A, SATB1, CTBP2, TRIM28, CENPF, ANKHD1, EHMT2, PURB, PSMC5, TIMELESS, BPTF, SMARCA5, HIVEP1, MYBBP1A, NCOR2, SMARCA4	418
GO:0032392~DNA geometric change	14.6802	0.000271678	0.373168	0.0136436	0.457852	5	0.097144	MCM7, MCM2, MCM4, PURB, MCM6	13
GO:0050658~RNA transport	5.2048	0.000307307	0.410418	0.0149821	0.51775	9	0.174859	NUP133, NUP160, G3BP2, NUP93, AHCTF1, NUP188, NUP107, NUP155, LRPPRC	66
GO:0050657~nucleic acid transport	5.2048	0.000307307	0.410418	0.0149821	0.51775	9	0.174859	NUP133, NUP160, G3BP2, NUP93, AHCTF1, NUP188, NUP107, NUP155, LRPPRC	66
GO:0051236~establishment of RNA localization	5.2048	0.000307307	0.410418	0.0149821	0.51775	9	0.174859	NUP133, NUP160, G3BP2, NUP93, AHCTF1, NUP188, NUP107, NUP155, LRPPRC	66
GO:0016481~negative regulation of transcription	2.35988	0.000322451	0.425574	0.0152816	0.543201	23	0.446862	SATB1, BCLAF1, CTBP2, TRIM28, CENPF, NFKB1, REST, GLI2, EHMT2, DAXX, PURB, CTNNB1, PSMC5, BPTF, TIMELESS, SMARCA5, HIVEP1, BCOR, BAZ2A, MYBBP1A, DNMT3B, NCOR2, SMARCA4	372
GO:0006403~RNA localization	5.12712	0.000341169	0.443768	0.0157282	0.574646	9	0.174859	NUP133, NUP160, G3BP2, NUP93, AHCTF1, NUP188, NUP107, NUP155, LRPPRC	67
GO:0016071~mRNA metabolic process	2.52772	0.000380234	0.479907	0.0170567	0.640248	20	0.388576	DHX8, PHRF1, UPF1, SF1, SKIV2L2, XAB2, SF3B3, TTF2, PRPF6, SF3B2, HNRNPM, AQR, SFPQ, 2510012J08RIK, RBMXRT, PABPC1, CPSF3, 1110037F02RIK, GEMIN5, ADAR	302
GO:0022403~cell cycle phase	2.44372	0.00040252	0.499462	0.0175889	0.677653	21	0.408005	KIFC1, ARHGEF2, PDS5B, MKI67, KNTC1, TPX2, CENPF, AHCTF1, CEP164, EHMT2, NCAPD3, NCAPD2, RCC2, TIMELESS, PLK1, SPAG5, FANCD2, INCENP, BUB1B, ASPM, STAG1	328
GO:0006915~apoptosis	2.13415	0.000531206	0.598836	0.0225759	0.893386	26	0.505149	PHLPP1, NFKB1, GLI2, DAXX, DIDO1, SCRIB, CTNNB1, NISCH, CUL7, MAP3K1, COMP, NDUFS1, HIP1, PDCD11, HTT, MSH2, MTAP1S, ATM, PURB, PHF17, GSPT1, VCP, BUB1B, PDCD6IP, APAF1, BAT3	465
GO:0001701~in utero embryonic development	2.57316	0.000667794	0.682831	0.0276193	1.12189	18	0.349718	SETDB1, MSH2, MYO1E, CDH1, GLI2, XAB2, TJP1, CHD8, MYO18B, PLCG1, ZMIZ1, NCOA6, DNMT3L, AMOT, NCOR2, ACVR1, MYH10, SMARCA4	267
GO:0015931~nucleobase, nucleoside, nucleotide and nucleic acid transport	4.64212	0.00067302	0.68567	0.0271789	1.13062	9	0.174859	NUP133, NUP160, G3BP2, NUP93, AHCTF1, NUP188, NUP107, NUP155, LRPPRC	74
GO:0012501~programmed cell death	2.09806	0.000679926	0.689382	0.0268241	1.14216	26	0.505149	PHLPP1, NFKB1, GLI2, DAXX, DIDO1, SCRIB, CTNNB1, NISCH, CUL7, MAP3K1, COMP, NDUFS1, HIP1, PDCD11, HTT, MSH2, MTAP1S, ATM, PURB, PHF17, GSPT1, VCP, BUB1B, PDCD6IP, APAF1, BAT3	473
GO:0000278~mitotic cell cycle	2.65928	0.00069576	0.697728	0.0268252	1.16861	17	0.330289	KIFC1, ARHGEF2, PDS5B, KNTC1, CENPF, AHCTF1, CEP164, NCAPD3, NCAPD2, TIMELESS, RCC2, PLK1, SPAG5, INCENP, BUB1B, ASPM, STAG1	244
GO:0008380~RNA splicing	2.8484	0.000828302	0.759357	0.0311585	1.38977	15	0.291432	DHX8, SF1, SKIV2L2, XAB2, SF3B3, TTF2, PRPF6, HNRNPM, AQR, SFPQ, 2510012J08RIK, RBMXRT, PABPC1, 1110037F02RIK, GEMIN5	201
GO:0008219~cell death	2.03264	0.000830551	0.760286	0.0305731	1.39351	27	0.524577	PHLPP1, NFKB1, GLI2, DAXX, DIDO1, SCRIB, CTNNB1, NISCH, CUL7, MAP3K1, COMP, NDUFS1, HIP1, PDCD11, HTT, MSH2, MTAP1S, GAN, ATM, PURB, PHF17, GSPT1, VCP, BUB1B, PDCD6IP, APAF1, BAT3	507
GO:0016569~covalent chromatin modification	3.97589	0.000899904	0.787249	0.0323921	1.50905	10	0.194288	SATB1, PHF17, BAZ1B, RUVBL2, SETD2, EHMT2, DNMT3B, BAZ2A, EP400, SMARCA4	96
GO:0016265~death	1.98565	0.00117043	0.866432	0.0410732	1.95848	27	0.524577	PHLPP1, NFKB1, GLI2, DAXX, DIDO1, SCRIB, CTNNB1, NISCH, CUL7, MAP3K1, COMP, NDUFS1, HIP1, PDCD11, HTT, MSH2, MTAP1S, GAN, ATM, PURB, PHF17, GSPT1, VCP, BUB1B, PDCD6IP, APAF1, BAT3	519
GO:0045892~negative regulation of transcription, DNA-dependent	2.35455	0.00125521	0.884567	0.0431059	2.09894	19	0.369147	SATB1, CTBP2, TRIM28, NFKB1, REST, GLI2, EHMT2, DAXX, PURB, CTNNB1, BPTF, TIMELESS, SMARCA5, HIVEP1, BCOR, BAZ2A, DNMT3B, NCOR2, SMARCA4	308
GO:0051253~negative regulation of RNA metabolic process	2.33936	0.00135611	0.902969	0.0455829	2.26584	19	0.369147	SATB1, CTBP2, TRIM28, NFKB1, REST, GLI2, EHMT2, DAXX, PURB, CTNNB1, BPTF, TIMELESS, SMARCA5, HIVEP1, BCOR, BAZ2A, DNMT3B, NCOR2, SMARCA4	310
GO:0043009~chordate embryonic development	2.08522	0.00162533	0.938959	0.0533518	2.70988	23	0.446862	SETDB1, DVL2, MSH2, HTT, MYO1E, CDH1, GLI2, XAB2, ATM, TJP1, CHD8, MYO18B, PLCG1, ZMIZ1, IFT172, NCOA6, DNMT3L, AMOT, APAF1, NCOR2, ACVR1, SMARCA4, MYH10	421
GO:0009792~embryonic development ending in birth or egg hatching	2.06559	0.00180219	0.954985	0.057887	3.00056	23	0.446862	SETDB1, DVL2, MSH2, HTT, MYO1E, CDH1, GLI2, XAB2, ATM, TJP1, CHD8, MYO18B, PLCG1, ZMIZ1, IFT172, NCOA6, DNMT3L, AMOT, APAF1, NCOR2, ACVR1, SMARCA4, MYH10	425

## Sheet: GO_Ribo
Term	Fold Enrichment	PValue	Bonferroni	Benjamini	FDR	Count	% Pop	Genes	Pop Hits
GO:0006281~DNA repair	6.59155	1.84275e-07	0.000210788	0.000210788	0.000296139	14	0.722022	SHPRH, REV1, POLE, XRCC6, PRKDC, SMG1, BRIP1, BRCA2, ATM, GTF2H2, FANCI, BRE, POLQ, PARP2	222
GO:0033554~cellular response to stress	4.65697	2.66163e-07	0.000304444	0.000152234	0.000427737	18	0.928314	DHX9, PXDN, SHPRH, REV1, POLE, XRCC6, PRKDC, BRIP1, SMG1, BRCA2, GTF2H2, ATM, FANCI, UBR5, BRE, POLQ, PARP2, EIF2AK3	404
GO:0006974~response to DNA damage stimulus	5.46288	5.67934e-07	0.000649506	0.000216549	0.000912696	15	0.773595	SHPRH, REV1, POLE, XRCC6, PRKDC, BRIP1, SMG1, BRCA2, GTF2H2, ATM, FANCI, UBR5, BRE, POLQ, PARP2	287
GO:0044265~cellular macromolecule catabolic process	3.60424	1.1363e-06	0.00129908	0.000324929	0.00182608	21	1.08303	ANAPC1, SHPRH, LDLR, USP4, PNPT1, UBR4, SMG1, VPRBP, GM15800, UBR2, HERC1, ATM, MYCBP2, USP54, FBXW8, HUWE1, UBR5, FBXO32, USP34, USP24, HECTD1	609
GO:0006259~DNA metabolic process	4.22065	2.34199e-06	0.00267566	0.000535705	0.00376364	17	0.876741	SHPRH, REV1, POLE, XRCC6, PRKDC, BRIP1, SMG1, BRCA2, TTN, MCM4, GTF2H2, ATM, MCM6, FANCI, BRE, POLQ, PARP2	421
GO:0009057~macromolecule catabolic process	3.35625	3.38556e-06	0.0038656	0.000645307	0.00544064	21	1.08303	ANAPC1, SHPRH, LDLR, USP4, PNPT1, UBR4, SMG1, VPRBP, GM15800, UBR2, HERC1, ATM, MYCBP2, USP54, FBXW8, HUWE1, UBR5, FBXO32, USP34, USP24, HECTD1	654
GO:0043632~modification-dependent macromolecule catabolic process	3.49782	2.48081e-05	0.0279819	0.0040462	0.0398605	17	0.876741	ANAPC1, SHPRH, USP4, UBR4, VPRBP, GM15800, UBR2, HERC1, MYCBP2, USP54, FBXW8, HUWE1, UBR5, FBXO32, USP34, USP24, HECTD1	508
GO:0019941~modification-dependent protein catabolic process	3.49782	2.48081e-05	0.0279819	0.0040462	0.0398605	17	0.876741	ANAPC1, SHPRH, USP4, UBR4, VPRBP, GM15800, UBR2, HERC1, MYCBP2, USP54, FBXW8, HUWE1, UBR5, FBXO32, USP34, USP24, HECTD1	508
GO:0051603~proteolysis involved in cellular protein catabolic process	3.32751	4.53057e-05	0.0505106	0.00645792	0.0727838	17	0.876741	ANAPC1, SHPRH, USP4, UBR4, VPRBP, GM15800, UBR2, HERC1, MYCBP2, USP54, FBXW8, HUWE1, UBR5, FBXO32, USP34, USP24, HECTD1	534
GO:0044257~cellular protein catabolic process	3.30892	4.84402e-05	0.0539094	0.00613852	0.0778175	17	0.876741	ANAPC1, SHPRH, USP4, UBR4, VPRBP, GM15800, UBR2, HERC1, MYCBP2, USP54, FBXW8, HUWE1, UBR5, FBXO32, USP34, USP24, HECTD1	537
GO:0046578~regulation of Ras protein signal transduction	5.77476	5.62714e-05	0.0623479	0.00641695	0.0903927	10	0.51573	GBF1, MCF2, NF1, TRIO, MTOR, TTN, ARHGEF12, TBCK, KALRN, DNMBP	181
GO:0051056~regulation of small GTPase mediated signal transduction	5.04278	6.25567e-05	0.0690662	0.00648498	0.100484	11	0.567303	GBF1, MCF2, NF1, RAPGEF6, TRIO, MTOR, TTN, ARHGEF12, TBCK, KALRN, DNMBP	228
GO:0030163~protein catabolic process	3.19585	7.31324e-05	0.0802621	0.00694796	0.117463	17	0.876741	ANAPC1, SHPRH, USP4, UBR4, VPRBP, GM15800, UBR2, HERC1, MYCBP2, USP54, FBXW8, HUWE1, UBR5, FBXO32, USP34, USP24, HECTD1	556
GO:0035023~regulation of Rho protein signal transduction	8.50769	0.000164622	0.17167	0.0143835	0.264229	7	0.361011	MCF2, TRIO, MTOR, TTN, ARHGEF12, KALRN, DNMBP	86
GO:0006508~proteolysis	2.2239	0.000709243	0.555881	0.0563273	1.13372	22	1.13461	ANAPC1, SHPRH, ADAMTS15, USP4, UBR4, ESPL1, VPRBP, GM15800, UBR2, HERC1, TTN, MYCBP2, USP54, FBXW8, HUWE1, UBR5, FBXO32, CTSB, USP34, MBTPS1, USP24, HECTD1	1034
GO:0010212~response to ionizing radiation	10.8878	0.00109202	0.71348	0.0799524	1.74056	5	0.257865	XRCC6, BRE, PRKDC, BRCA2, ATM	48
GO:0051276~chromosome organization	3.10465	0.001611	0.84189	0.108883	2.55776	12	0.618876	SETDB1, EPC1, SHPRH, HUWE1, BRE, PRKDC, STAG3, BRCA2, PBRM1, TRRAP, JMJD1C, EP400	404
GO:0044242~cellular lipid catabolic process	9.33242	0.00194441	0.892102	0.12276	3.0794	5	0.257865	ACOX1, PLCG1, PLCG2, HSD17B4, HADHA	56
GO:0009314~response to radiation	5.11651	0.00241148	0.936839	0.142255	3.80575	7	0.361011	NF1, XRCC6, BRE, MED12, PRKDC, BRCA2, ATM	143
GO:0009628~response to abiotic stimulus	3.74784	0.00270903	0.955101	0.150692	4.26581	9	0.464157	DHX9, NF1, XRCC6, BRE, MED12, PRKDC, ETV1, BRCA2, ATM	251
GO:0006260~DNA replication	4.81356	0.00326705	0.976332	0.170706	5.12302	7	0.361011	REV1, POLE, BRCA2, POLQ, TTN, MCM4, MCM6	152
GO:0006261~DNA-dependent DNA replication	12.2968	0.00403491	0.990199	0.197683	6.29085	4	0.206292	REV1, BRCA2, MCM4, MCM6	34
GO:0032508~DNA duplex unwinding	26.1308	0.00554632	0.998275	0.251146	8.55023	3	0.154719	SUPV3L1, MCM4, MCM6	12
GO:0043968~histone H2A acetylation	26.1308	0.00554632	0.998275	0.251146	8.55023	3	0.154719	EPC1, TRRAP, EP400	12
GO:0032392~DNA geometric change	24.1207	0.00651419	0.999434	0.277523	9.97015	3	0.154719	SUPV3L1, MCM4, MCM6	13
GO:0042990~regulation of transcription factor import into nucleus	24.1207	0.00651419	0.999434	0.277523	9.97015	3	0.154719	NF1, MBTPS1, FLNA	13
GO:0016568~chromatin modification	3.54316	0.00727614	0.999765	0.29397	11.0734	8	0.412584	SETDB1, EPC1, HUWE1, BRE, PBRM1, TRRAP, JMJD1C, EP400	236
GO:0006302~double-strand break repair	9.72308	0.00782193	0.999875	0.301862	11.8558	4	0.206292	XRCC6, BRE, PRKDC, BRCA2	43
GO:0016042~lipid catabolic process	4.68014	0.00899357	0.999968	0.328007	13.5138	6	0.309438	ACOX1, PLCG1, ENPP2, PLCG2, HSD17B4, HADHA	134
GO:0007126~meiosis	5.93881	0.00978737	0.999987	0.340806	14.6204	5	0.257865	STAG3, BRCA2, ESPL1, UBR2, ZFP318	88
GO:0051327~M phase of meiotic cell cycle	5.93881	0.00978737	0.999987	0.340806	14.6204	5	0.257865	STAG3, BRCA2, ESPL1, UBR2, ZFP318	88
GO:0030071~regulation of mitotic metaphase/anaphase transition	19.5981	0.00983726	0.999988	0.332297	14.6895	3	0.154719	CEP192, ATM, MYCBP2	16
GO:0006635~fatty acid beta-oxidation	19.5981	0.00983726	0.999988	0.332297	14.6895	3	0.154719	ACOX1, HSD17B4, HADHA	16
GO:0030258~lipid modification	8.89558	0.00999928	0.99999	0.327289	14.9136	4	0.206292	ACOX1, PI4KA, HSD17B4, HADHA	47
GO:0006325~chromatin organization	2.98637	0.0103391	0.999993	0.327207	15.3817	9	0.464157	SETDB1, EPC1, SHPRH, HUWE1, BRE, PBRM1, TRRAP, JMJD1C, EP400	315
GO:0032880~regulation of protein localization	5.80684	0.0105709	0.999995	0.324415	15.6996	5	0.257865	CEP192, NF1, MBTPS1, FLNA, MYCBP2	90
GO:0051321~meiotic cell cycle	5.80684	0.0105709	0.999995	0.324415	15.6996	5	0.257865	STAG3, BRCA2, ESPL1, UBR2, ZFP318	90
GO:0006511~ubiquitin-dependent protein catabolic process	4.44779	0.0110535	0.999997	0.327909	16.358	6	0.309438	FBXW8, USP54, USP4, UBR2, USP34, USP24	141
GO:0007242~intracellular signaling cascade	1.94196	0.0129103	1	0.362672	18.8463	17	0.876741	MCF2, NF1, PI4KA, ALMS1, TRIO, BRCA2, ARHGEF12, ATM, FLNA, DNMBP, DEPDC5, PLCG1, UBR5, PLCG2, RAPGEF6, BRE, EIF2AK3	915
GO:0007346~regulation of mitotic cell cycle	5.44391	0.0131613	1	0.359674	19.1773	5	0.257865	CEP192, BRCA2, TRRAP, ATM, MYCBP2	96
GO:0000075~cell cycle checkpoint	8.04024	0.01317	1	0.351654	19.1888	4	0.206292	CEP192, BRE, TRRAP, ATM	52
GO:0007140~male meiosis	16.5036	0.0137605	1	0.356166	19.9624	3	0.154719	STAG3, BRCA2, UBR2	19
GO:0043967~histone H4 acetylation	14.9319	0.0166916	1	0.405742	23.7007	3	0.154719	EPC1, TRRAP, EP400	21
GO:0042306~regulation of protein import into nucleus	14.2531	0.018248	1	0.425603	25.6185	3	0.154719	NF1, MBTPS1, FLNA	22
GO:0032989~cellular component morphogenesis	2.68008	0.0187388	1	0.425863	26.2139	9	0.464157	SYNE2, FAT1, POLDIP2, ALMS1, CYFIP1, ETV1, TTN, DST, MYCBP2	351
GO:0009062~fatty acid catabolic process	13.6334	0.0198632	1	0.436622	27.5609	3	0.154719	ACOX1, HSD17B4, HADHA	23
GO:0007093~mitotic cell cycle checkpoint	13.0654	0.021536	1	0.455273	29.5224	3	0.154719	CEP192, TRRAP, ATM	24
GO:0034440~lipid oxidation	13.0654	0.021536	1	0.455273	29.5224	3	0.154719	ACOX1, HSD17B4, HADHA	24
GO:0019395~fatty acid oxidation	13.0654	0.021536	1	0.455273	29.5224	3	0.154719	ACOX1, HSD17B4, HADHA	24
GO:0070201~regulation of establishment of protein localization	5.88862	0.0299294	1	0.562933	38.6348	4	0.206292	CEP192, NF1, MBTPS1, FLNA	71
GO:0007049~cell cycle	2.05283	0.0308352	1	0.565376	39.5491	12	0.618876	ANAPC1, CKAP2, FANCI, HCFC1, STAG3, BRCA2, ESPL1, UBR2, ZFP318, DST, ATM, MCM6	611
GO:0010564~regulation of cell cycle process	5.72729	0.0321311	1	0.572211	40.8351	4	0.206292	CEP192, BRCA2, ATM, MYCBP2	73
GO:0033157~regulation of intracellular protein transport	10.4523	0.0327154	1	0.570703	41.4065	3	0.154719	NF1, MBTPS1, FLNA	30
GO:0055088~lipid homeostasis	9.22262	0.0411723	1	0.648524	49.1183	3	0.154719	LDLR, ACACA, ALMS1	34
GO:0016573~histone acetylation	8.95912	0.043402	1	0.660416	50.9868	3	0.154719	EPC1, TRRAP, EP400	35
GO:0046822~regulation of nucleocytoplasmic transport	8.95912	0.043402	1	0.660416	50.9868	3	0.154719	NF1, MBTPS1, FLNA	35
GO:0006473~protein amino acid acetylation	8.71026	0.0456757	1	0.671839	52.8259	3	0.154719	EPC1, TRRAP, EP400	36
GO:0051783~regulation of nuclear division	8.71026	0.0456757	1	0.671839	52.8259	3	0.154719	CEP192, ATM, MYCBP2	36
GO:0007088~regulation of mitosis	8.71026	0.0456757	1	0.671839	52.8259	3	0.154719	CEP192, ATM, MYCBP2	36
GO:0031529~ruffle organization	41.8092	0.0465823	1	0.671658	53.541	2	0.103146	CYFIP1, MTOR	5
GO:0043009~chordate embryonic development	2.23446	0.0473223	1	0.670174	54.1171	9	0.464157	SETDB1, FBXW8, PLCG1, NF1, PRKDC, BRCA2, TTN, ATM, HECTD1	421
GO:0009792~embryonic development ending in birth or egg hatching	2.21343	0.0495234	1	0.679966	55.7913	9	0.464157	SETDB1, FBXW8, PLCG1, NF1, PRKDC, BRCA2, TTN, ATM, HECTD1	425
GO:0007017~microtubule-based process	2.97222	0.05067	1	0.681449	56.6407	6	0.309438	PEX1, CEP192, KIF4, ESPL1, DYNC1H1, DST	211
GO:0032990~cell part morphogenesis	2.9582	0.0515155	1	0.680699	57.2571	6	0.309438	POLDIP2, ALMS1, CYFIP1, ETV1, DST, MYCBP2	212
GO:0051726~regulation of cell cycle	2.93055	0.0532313	1	0.68615	58.4829	6	0.309438	CEP192, BRE, BRCA2, TRRAP, ATM, MYCBP2	214
GO:0008104~protein localization	1.80452	0.0541539	1	0.685901	59.1283	13	0.670449	FRAS1, COPA, XPO5, XPO4, STXBP2, NUP93, NBEA, FLNA, SYNE2, PEX1, VPS13D, NUP107, VPS16	753
GO:0042159~lipoprotein catabolic process	34.841	0.0556371	1	0.689455	60.1462	2	0.103146	LDLR, ATM	6
GO:0016570~histone modification	4.54448	0.0570824	1	0.692614	61.1152	4	0.206292	EPC1, HUWE1, TRRAP, EP400	92
GO:0001756~somitogenesis	7.64803	0.0576701	1	0.690133	61.5029	3	0.154719	PRKDC, TTN, ATM	41
GO:0033043~regulation of organelle organization	3.39361	0.0590226	1	0.692599	62.3813	5	0.257865	CEP192, MTOR, DST, ATM, MYCBP2	154
GO:0032386~regulation of intracellular transport	7.46593	0.0601873	1	0.693812	63.1227	3	0.154719	NF1, MBTPS1, FLNA	42
GO:0016569~covalent chromatin modification	4.35513	0.0632294	1	0.70623	64.9949	4	0.206292	EPC1, HUWE1, TRRAP, EP400	96
GO:0045841~negative regulation of mitotic metaphase/anaphase transition	29.8637	0.0646065	1	0.708392	65.8128	2	0.103146	CEP192, ATM	7
GO:0007094~mitotic cell cycle spindle assembly checkpoint	29.8637	0.0646065	1	0.708392	65.8128	2	0.103146	CEP192, ATM	7
GO:0006796~phosphate metabolic process	1.68975	0.0674973	1	0.718885	67.4717	14	0.722022	TBK1, PI4KA, PRKDC, PTPN13, TRIO, CAD, TTN, TBCK, ATM, MAST4, MTOR, EIF2AK3, MTMR4, KALRN	866
GO:0006793~phosphorus metabolic process	1.68975	0.0674973	1	0.718885	67.4717	14	0.722022	TBK1, PI4KA, PRKDC, PTPN13, TRIO, CAD, TTN, TBCK, ATM, MAST4, MTOR, EIF2AK3, MTMR4, KALRN	866
GO:0051493~regulation of cytoskeleton organization	4.22315	0.0680329	1	0.716185	67.7707	4	0.206292	CEP192, MTOR, DST, MYCBP2	99
GO:0048589~developmental growth	4.18092	0.0696702	1	0.71945	68.6686	4	0.206292	SETDB1, ALMS1, CYFIP1, BRCA2	100
GO:0009396~folic acid and derivative biosynthetic process	26.1308	0.0734914	1	0.733688	70.674	2	0.103146	MTR, MTHFD1L	8
GO:0006303~double-strand break repair via nonhomologous end joining	26.1308	0.0734914	1	0.733688	70.674	2	0.103146	XRCC6, PRKDC	8
GO:0051784~negative regulation of nuclear division	26.1308	0.0734914	1	0.733688	70.674	2	0.103146	CEP192, ATM	8
GO:0031577~spindle checkpoint	26.1308	0.0734914	1	0.733688	70.674	2	0.103146	CEP192, ATM	8
GO:0000726~non-recombinational repair	26.1308	0.0734914	1	0.733688	70.674	2	0.103146	XRCC6, PRKDC	8
GO:0045839~negative regulation of mitosis	26.1308	0.0734914	1	0.733688	70.674	2	0.103146	CEP192, ATM	8
GO:0000902~cell morphogenesis	2.36784	0.0741261	1	0.731536	70.9951	7	0.361011	SYNE2, FAT1, ALMS1, CYFIP1, ETV1, DST, MYCBP2	309
GO:0019953~sexual reproduction	2.16628	0.0748628	1	0.729935	71.3638	8	0.412584	ACOX1, AAAS, PRKDC, ALMS1, BRCA2, UBR2, MTOR, ATM	386
GO:0043543~protein amino acid acylation	6.53269	0.0760403	1	0.730513	71.944	3	0.154719	EPC1, TRRAP, EP400	48
GO:0016310~phosphorylation	1.7469	0.0793792	1	0.741192	73.5297	12	0.618876	MAST4, TBK1, PI4KA, PRKDC, TRIO, CAD, MTOR, TTN, EIF2AK3, ATM, TBCK, KALRN	718
GO:0007141~male meiosis I	23.2274	0.0822925	1	0.749351	74.8442	2	0.103146	BRCA2, UBR2	9
GO:0033151~V(D)J recombination	23.2274	0.0822925	1	0.749351	74.8442	2	0.103146	XRCC6, PRKDC	9
GO:0048610~reproductive cellular process	3.0209	0.0825886	1	0.745794	74.9743	5	0.257865	PRKDC, ALMS1, BRCA2, MTOR, HSD17B4	173
GO:0006468~protein amino acid phosphorylation	1.79649	0.0832186	1	0.743753	75.2491	11	0.567303	MAST4, TBK1, PRKDC, TRIO, CAD, MTOR, TTN, EIF2AK3, ATM, TBCK, KALRN	640
GO:0030030~cell projection organization	2.29361	0.0834369	1	0.739954	75.3436	7	0.361011	MCF2, ALMS1, CYFIP1, ETV1, MTOR, DST, MYCBP2	319
GO:0007010~cytoskeleton organization	2.24436	0.0903262	1	0.764023	78.1591	7	0.361011	CEP192, FAT1, NF1, ESPL1, TTN, DST, FLNA	326
GO:0001833~inner cell mass cell proliferation	20.9046	0.0910107	1	0.762206	78.4217	2	0.103146	SETDB1, BRCA2	10
GO:0035020~regulation of Rac protein signal transduction	20.9046	0.0910107	1	0.762206	78.4217	2	0.103146	NF1, MTOR	10
GO:0006270~DNA replication initiation	20.9046	0.0910107	1	0.762206	78.4217	2	0.103146	MCM4, MCM6	10
GO:0035282~segmentation	5.80684	0.093043	1	0.765653	79.1841	3	0.154719	PRKDC, TTN, ATM	54
GO:0045184~establishment of protein localization	1.75267	0.0942152	1	0.765739	79.6122	11	0.567303	FRAS1, COPA, PEX1, XPO5, XPO4, NUP93, STXBP2, NBEA, NUP107, VPS16, FLNA	656
GO:0048609~reproductive process in a multicellular organism	2.04446	0.0946579	1	0.763079	79.7718	8	0.412584	ACOX1, PRKDC, ALMS1, BRCA2, UBR2, MTOR, EIF2AK3, ATM	409
GO:0032504~multicellular organism reproduction	2.04446	0.0946579	1	0.763079	79.7718	8	0.412584	ACOX1, PRKDC, ALMS1, BRCA2, UBR2, MTOR, EIF2AK3, ATM	409
GO:0007276~gamete generation	2.21046	0.0954325	1	0.76171	80.0481	7	0.361011	ACOX1, PRKDC, ALMS1, BRCA2, UBR2, MTOR, ATM	331
GO:0009303~rRNA transcription	19.0042	0.0996467	1	0.772933	81.4906	2	0.103146	POLR1E, POLR1B	11
GO:0045132~meiotic chromosome segregation	19.0042	0.0996467	1	0.772933	81.4906	2	0.103146	STAG3, ESPL1	11
GO:0006268~DNA unwinding during replication	19.0042	0.0996467	1	0.772933	81.4906	2	0.103146	MCM4, MCM6	11

## Sheet: Families
Table S2: Families of Chromatin remodelers with name and mRNA NCBI accession ID of their members (20)
HDAC		KDM		DNMT		HAT		HMT		CHD		PRC1		PRC2		CYP450
GeneName	SystematicName	GeneName	SystematicName	GeneName	SystematicName	GeneName	SystematicName	GeneName	SystematicName	GeneName	SystematicName	GeneName	SystematicName	GeneName	SystematicName	GeneName	SystematicName
Hdac1	NM_008228	Kdm2a	NM_001001984	Dnmt1	NM_001199431	Cdyl	NM_009881	Carm1	NM_153141	Arid1a	NM_001080819	Cbx2	NM_007623	Aebp2	NM_001005605	Cyp11a1	NM_019779
Hdac2	NM_008229	Kdm2b	NM_001003953	Dnmt3a	NM_001271753	Cdyl	NM_009881	Prmt1	NM_019830	Arid1b	NM_001085355	Cbx4	NM_007625	Bmi1	NM_007552	Cyp11b1	NM_001033229
Hdac3	NM_010411	Kdm3a	NM_001038695	Dnmt3b	NM_001003960	Clock	NM_007715	Prmt2	NM_001077638	Arid2	NM_175251	Cbx6	NM_028763	Eed	NM_021876	Cyp11b2	NM_009991
Hdac4	NM_207225	Kdm3b	NM_001081256	Dnmt3l	NM_001081695	Crebbp	NM_001025432	Prmt5	NM_013768	Atrx	NM_009530	Cbx7	NM_144811	Ezh1	NM_007970	Cyp17a1	NM_007809
Hdac5	NM_001077696	Kdm4a	NM_001161823			Elp3	NM_028811	Prmt6	NM_178891	Btaf1	NM_001080706	Cbx8	NM_013926	Ezh2	NM_007971	Cyp19a1	NM_007810
Hdac6	NM_010413	Kdm4b	NM_172132			Ep300	NM_177821			Chd1	NM_007690	Ring1	NM_009066	Jarid2	NM_021878	Cyp1a1	NM_001136059
Hdac7	NM_019572	Kdm4c	NM_001172095			Hat1	NM_026115			Chd1l	NM_026539	Suz12	NM_199196	Set	NM_023871	Cyp1a2	NM_009993
Hdac8	NM_027382	Kdm4d	NM_173433			Kat2a	NM_020004			Chd2	NM_001081345			Suz12	NM_199196	Cyp1b1	NM_009994
		Kdm5a	NM_145997			Kat2b	NM_020005			Chd3	NM_146019					Cyp20a1	NM_030013
		Kdm5b	NM_152895			Kat5	NM_178637			Chd4	NM_145979					Cyp21a1	NM_009995
		Kdm5c	NM_013668			Mgea5	NM_023799			Chd5	NM_001081376					Cyp24a1	NM_009996
		Kdm5d	NM_011419			Myst1	NM_026370			Chd6	NM_173368					Cyp26a1	NM_007811
		Kdm6a	NM_009483			Myst2	NM_001195003			Chd7	NM_001277149					Cyp26b1	NM_001177713
		Kdm6b	NM_001017426			Myst3	NM_001081149			Chd8	NM_201637					Cyp27a1	NM_024264
						Myst4	NM_017479			Chd9	NM_177224					Cyp27b1	NM_010009
						Nat10	NM_153126			Ep400	NM_029337					Cyp2a12	NM_133657
						Ncoa1	NM_010881			Ercc6	NM_001081221					Cyp2a22	NM_001101467
						Ncoa3	NM_008679			Ino80	NM_026574					Cyp2a4	NM_009997
										Rad54l	NM_001122958					Cyp2ab1	NM_183158
										Shprh	NM_172937					Cyp2b10	NM_009999
										Smarca1	NM_053123					Cyp2b13	NM_007813
										Smarca2	NM_011416					Cyp2b19	NM_007814
										Smarca4	NM_001174078					Cyp2b23	NM_001081148
										Smarca5	NM_053124					Cyp2b9	NM_010000
										Smarcad1	NM_001253392					Cyp2c29	NM_007815
										Smarcal1	NM_018817					Cyp2c37	NM_010001
										Smarcb1	NM_001161853					Cyp2c38	NM_010002
										Smarcc1	NM_009211					Cyp2c39	NM_010003
										Smarcc2	NM_001114096					Cyp2c44	NM_001001446
										Smarcd1	NM_031842					Cyp2c50	NM_001167877
										Smarcd2	NM_001130187					Cyp2c54	NM_206537
										Smarcd3	NM_025891					Cyp2c55	NM_028089
										Smarce1	NM_020618					Cyp2c65	NM_028191
										Ttf2	NM_001013026					Cyp2c66	NM_001011707
																Cyp2c67	NM_001024719
																Cyp2c68	NM_001039555
																Cyp2c70	NM_145499
																Cyp2d10	NM_010005
																Cyp2d12	NM_201360
																Cyp2d13	NR_003552
																Cyp2d22	NM_001163472
																Cyp2d26	NM_029562
																Cyp2d34	NM_145474
																Cyp2d40	NM_023623
																Cyp2d9	NM_010006
																Cyp2e1	NM_021282
																Cyp2f2	NM_007817
																Cyp2g1	NM_013809
																Cyp2j13	NM_145548
																Cyp2j5	NM_010007
																Cyp2j6	NM_010008
																Cyp2j9	NM_028979
																Cyp2r1	NM_177382
																Cyp2s1	NM_028775
																Cyp2u1	NM_027816
																Cyp39a1	NM_001285948
																Cyp3a11	NM_007818
																Cyp3a13	NM_007819
																Cyp3a16	NM_007820
																Cyp3a25	NM_019792
																Cyp3a41a	NM_001105159
																Cyp3a44	NM_177380
																Cyp3a59	NM_001105160
																Cyp46a1	NM_010010
																Cyp4a10	NM_010011
																Cyp4a12a	NM_177406
																Cyp4a12b	NM_172306
																Cyp4a14	NM_007822
																Cyp4a31	NM_001252539
																Cyp4a32	NM_001100181
																Cyp4b1	NM_007823
																Cyp4f13	NM_130882
																Cyp4f14	NM_001204333
																Cyp4f15	NM_134127
																Cyp4f16	NM_024442
																Cyp4f18	NM_024444
																Cyp4f39	NM_177307
																Cyp4v3	NM_133969
																Cyp51	NM_020010
																Cyp7a1	NM_007824
																Cyp7b1	NM_007825
																Cyp8b1	NM_010012
