# Supplementary material for: RISC-mediated control of selected chromatin regulators stabilizes ground state pluripotency of mouse embryonic stem cells
Source: Genome Biol. 2016 May 6;17:94. doi: 10.1186/s13059-016-0952-x (PMC4858858; doi:10.1186/s13059-016-0952-x)
Supplement: Additional file 4: Table S3. — Results of proteomic relative quantifiction of nuclear extracts from ES and ELA cells; Genes, unrelated to chromatin remodelers, with similar regulation of mRNAs in Fig. 4b–d. (XLS 24 kb) [file 13059_2016_952_MOESM4_ESM.xls]

## Sheet: Title
Table S3:
-Results of proteomic relative quantitation of nuclear extracts from ES and ELA cells
-Genes, unrelated to chromatin remodelers, with similar regulation of mRNAs in Figure 4B-D

## Sheet: Mass Spect
Accession	Peak Name	Log10 (Fold Change)	p-value
Q571H0	NPA1P_MOUSE	2.2504	0.00016
Q02248	CTNB1_MOUSE	0.165384	0.00019
Q3TKT4	SMCA4_MOUSE	0.831505	0.00021
Q62383	SPT6H_MOUSE	1.07363	0.00022
O08788	DCTN1_MOUSE	-1.83454	0.00032
Q78PY7	SND1_MOUSE	-1.34306	0.00046
Q922D8	C1TC_MOUSE	0.826014	0.0007
P56399	UBP5_MOUSE	1.03663	0.00076
Q80U72	SCRIB_MOUSE	-0.57042	0.00083
P70168	IMB1_MOUSE	0.452419	0.00116
Q64213	SF01_MOUSE	-0.590658	0.0017
Q569Z6	TR150_MOUSE	-0.878603	0.00184
Q8BH74	NU107_MOUSE	0.715255	0.00186
Q91VD9	NDUS1_MOUSE	-0.482516	0.00218
Q62318	TIF1B_MOUSE	-0.452831	0.00263
Q6P1G2	KDM2B_MOUSE	1.10744	0.00388
Q8VDF2	UHRF1_MOUSE	-0.625699	0.00404
O88509	DNM3B_MOUSE	1.15957	0.00412
O08528	HXK2_MOUSE	0.788532	0.00506
Q9EPU4	CPSF1_MOUSE	-0.583413	0.00598
P13864	DNMT1_MOUSE	0.471954	0.00686
Q61191	HCFC1_MOUSE	0.725817	0.0069
Q61543	GSLG1_MOUSE	1.69643	0.00839
P48725	PCNT_MOUSE	0.757064	0.01008
Q80XI3	IF4G3_MOUSE	0.83425	0.02358
Q7TPV4	MBB1A_MOUSE	0.302525	0.02378
P62984	RL40_MOUSE	0.44283	0.02623
Q6PDQ2	CHD4_MOUSE	0.320146	0.02673
Q01320	TOP2A_MOUSE	0.275631	0.03006
P51432	PLCB3_MOUSE	0.529673	0.03233
P37913	DNLI1_MOUSE	-0.511705	0.03411
P25206	MCM3_MOUSE	0.534742	0.03683
Q02053	UBA1_MOUSE	1.69619	0.03808
Q61466	SMRD1_MOUSE	0.736066	0.0385848
P49717	MCM4_MOUSE	0.306479	0.04278
Q5XG71	UTP20_MOUSE	0.368838	0.04683
Q80Y84	KDM5B_MOUSE	0.573615	0.04685
Q6P4S8	INT1_MOUSE	0.552422	0.07632
Q9ERU9	RBP2_MOUSE	0.144321	0.07652
Q3UJB9	EDC4_MOUSE	0.443998	0.07809
Q9Z0U1	ZO2_MOUSE	1.36166	0.12809
Q01853	TERA_MOUSE	0.244309	0.12982
Q8CFI7	RPB2_MOUSE	0.667215	0.13488
P26231	CTNA1_MOUSE	-0.165829	0.1454
P14824	ANXA6_MOUSE	0.515605	0.15766
Q8BTM8	FLNA_MOUSE	0.139651	0.16612
Q9EPU0	RENT1_MOUSE	0.566633	0.24492
Q8VEK3	HNRPU_MOUSE	-0.0909806	0.27756
A2AJK6	CHD7_MOUSE	-0.416706	0.28653
Q922K7	NOP2_MOUSE	-0.104074	0.29671
Q8VDD5	MYH9_MOUSE	0.121877	0.33367
Q62315	JARD2_MOUSE	-0.0593868	0.46925
O08784	TCOF_MOUSE	0.0907732	0.51139
Q8R0G9	NU133_MOUSE	0.0619581	0.51608
Q91YR7	PRP6_MOUSE	-0.071043	0.52092
Q6P5D8	SMHD1_MOUSE	-0.106358	0.52963
Q9Z277	BAZ1B_MOUSE	-0.045852	0.62749
Q8CFQ3	AQR_MOUSE	-0.00895223	0.97121
P14733	LMNB1_MOUSE	0.00319449	0.97495

## Sheet: Other genes F2B-D
Preotein_ID	Gene_id	Log10 Protein	Log2 mRNA FC	ΔE (RISC)	ES Ribo Enrich.	ELA Ribo Enrich.
IMB1_MOUSE	Kpnb1	0.4792	0.0196981	-1.66006	16.6271	14.6989
MCM3_MOUSE	Mcm3	0.304748	-0.0854647	-1.93634	15.3704	33.5331
MCM4_MOUSE	Mcm4	0.306479	0.025355	-1.93009	20.4409	42.964
NPA1P_MOUSE	Urb1	1.5125	-0.311467	-1.61187	20.8143	71.7482
NU107_MOUSE	Nup107	0.605104	-0.0684008	-2.24312	19.7835	48.4014
SCRIB_MOUSE	Scrib	0.320065	0.34626	-2.00418	18.3297	31.9595
UBA1_MOUSE	Uba1	1.19701	0.00216629	-1.92601	20.3497	42.7792
