# Supplementary material for: RISC-mediated control of selected chromatin regulators stabilizes ground state pluripotency of mouse embryonic stem cells
Source: Genome Biol. 2016 May 6;17:94. doi: 10.1186/s13059-016-0952-x (PMC4858858; doi:10.1186/s13059-016-0952-x)
Supplement: Additional file 5: Table S5. — List of miRNAs downregulated during the ES–ELA transition; miRanda scores predicted for mRNAs in Fig. 4i–k. (XLS 31 kb) [file 13059_2016_952_MOESM5_ESM.xls]

## Sheet: Title
Table S5:
-List of miRNAs downregulated during ES to ELA transition
-miRanda scores predicted for mRNAs in Fig. 4I-K

## Sheet: Regulation
miRNA	Log MeanRPM	logFC
mmu-miR-10a-5p	6.49777	-1.06394
mmu-miR-125a-5p	9.26143	-1.45729
mmu-miR-125b-5p	5.23859	-2.42763
mmu-miR-128-1-5p	6.8403	-1.33023
mmu-miR-143-3p	11.1526	-1.09638
mmu-miR-150-5p	7.7432	-2.47802
mmu-miR-181c-3p	7.34217	-2.3751
mmu-miR-181c-5p	10.8787	-2.39052
mmu-miR-181d-5p	9.13851	-3.43155
mmu-miR-18a-3p	8.33778	-1.0244
mmu-miR-192-5p	10.2715	-1.13752
mmu-miR-2137	6.99735	-2.22525
mmu-miR-21a-3p	8.42707	-1.29471
mmu-miR-21a-5p	12.9311	-1.23915
mmu-miR-22-3p	12.1776	-1.54128
mmu-miR-23a-3p	7.18532	-2.62474
mmu-miR-27a-3p	9.44017	-1.8686
mmu-miR-27a-5p	5.15059	-2.32266
mmu-miR-28a-5p	8.00827	-1.53254
mmu-miR-291b-5p	5.50229	-1.17335
mmu-miR-294-3p	12.6292	-1.1224
mmu-miR-294-5p	7.40914	-1.11817
mmu-miR-295-5p	8.42979	-1.07862
mmu-miR-30c-1-3p	5.91446	-1.45404
mmu-miR-423-5p	8.12847	-1.23247
mmu-miR-466b-3p	6.6715	-2.11246
mmu-miR-466b-5p	5.31334	-1.2386
mmu-miR-466h-5p	5.42556	-1.22467
mmu-miR-467a-3p	6.5585	-2.26373
mmu-miR-467c-5p	7.91625	-1.67686
mmu-miR-467d-5p	7.16116	-1.60613
mmu-miR-467e-5p	6.34275	-1.55077
mmu-miR-484	9.70581	-1.26383
mmu-miR-6539	9.78767	-1.31118
mmu-miR-669a-3p	7.23735	-2.92829
mmu-miR-669b-5p	5.07904	-1.23173
mmu-miR-669c-5p	6.67398	-2.02062
mmu-miR-669l-5p	5.32397	-1.21379
mmu-miR-669m-5p	6.17326	-1.41066
mmu-miR-669o-5p	5.75997	-1.3898
mmu-miR-669p-5p	5.68878	-1.16663
mmu-miR-674-3p	6.37383	-1.3141
mmu-miR-7068-3p	6.59906	-1.46648

## Sheet: Scores
miRNA	Gene	Score	Energy	Qs	Qe	Rs	Re	Len	Ref%	Query%
mmu-miR-125a-5p	SmarcD1	150	-16.65	2	23	989	1012	21	0.619	0.6667
mmu-miR-125b-5p	SmarcD1	140	-15.98	2	9	991	1012	7	1	1
mmu-miR-143-3p	Kdm5b	143	-17.4	2	20	499	519	18	0.6667	0.7778
mmu-miR-143-3p	Kdm5b	143	-16.37	2	20	1147	1167	18	0.6111	0.8333
mmu-miR-150-5p	Kdm2b	147	-26.03	2	17	15	37	16	0.75	0.9375
mmu-miR-150-5p	SmarcD1	146	-17.67	2	15	370	391	13	0.6923	0.8462
mmu-miR-181c-5p	SmarcA4	146	-12.15	2	20	918	940	19	0.6316	0.7368
mmu-miR-181c-5p	SmarcA4	146	-12.56	2	21	977	1003	24	0.625	0.7083
mmu-miR-181d-5p	Dnmt3b	147	-10.82	2	16	461	483	14	0.6429	0.8571
mmu-miR-181d-5p	SmarcA4	155	-19.69	2	22	916	940	22	0.6818	0.7727
mmu-miR-181d-5p	SmarcA4	141	-12.85	2	10	981	1003	8	0.875	1
mmu-miR-18a-3p	SmarcD1	149	-20.23	2	16	403	423	14	0.7857	0.8571
mmu-miR-21a-3p	SmarcD1	150	-17.17	2	21	747	767	19	0.6316	0.7895
mmu-miR-21a-5p	SmarcD1	145	-21.78	2	16	413	433	14	0.8571	0.9286
mmu-miR-22-3p	SmarcD1	140	-17.27	2	9	1354	1375	7	1	1
mmu-miR-27a-3p	Dnmt3b	141	-21.65	2	20	460	479	18	0.6667	0.8333
mmu-miR-27a-5p	Kdm5b	146	-21.1	2	13	1030	1050	11	0.9091	0.9091
mmu-miR-27a-5p	SmarcD1	152	-28.09	2	21	1360	1381	19	0.6842	0.8421
mmu-miR-28a-5p	Kdm5b	146	-19.46	2	21	818	838	19	0.7368	0.7895
mmu-miR-28a-5p	SmarcD1	142	-11.85	2	11	212	233	9	0.8889	0.8889
mmu-miR-294-3p	SmarcA4	140	-12.86	2	21	481	502	19	0.5789	0.7895
mmu-miR-294-5p	Chd4	142	-14.42	2	15	367	388	13	0.7692	0.9231
mmu-miR-295-5p	Dnmt1	153	-21.62	3	19	41	63	17	0.8824	0.8824
mmu-miR-295-5p	Dnmt3b	141	-23.63	4	18	441	462	14	0.9286	1
mmu-miR-30c-1-3p	Dnmt3b	151	-32.56	2	21	750	772	20	0.6	0.95
mmu-miR-30c-1-3p	Kdm2b	143	-21.36	3	21	765	787	19	0.7368	0.7895
mmu-miR-30c-1-3p	Kdm5b	143	-16.21	2	20	1084	1104	19	0.7368	0.8421
mmu-miR-30c-1-3p	SmarcA4	142	-15.68	2	20	104	126	19	0.6842	0.7895
mmu-miR-30c-1-3p	SmarcD1	144	-28.87	3	17	1277	1298	14	0.7143	1
mmu-miR-423-5p	Kdm5b	146	-24.01	2	22	822	848	24	0.7083	0.7917
mmu-miR-423-5p	SmarcD1	144	-21.07	2	19	213	234	17	0.7647	0.8235
mmu-miR-466b-3p	SmarcA4	171	-31.14	2	20	1038	1059	18	0.8333	1
mmu-miR-466b-3p	SmarcA4	155	-30.83	2	20	1010	1031	18	0.7778	1
mmu-miR-466b-5p	SmarcA4	170	-21.86	2	20	673	695	19	0.8421	0.8421
mmu-miR-466b-5p	SmarcA4	144	-21.26	3	21	936	957	18	0.7222	0.9444
mmu-miR-466h-5p	SmarcA4	152	-21.33	2	21	642	663	19	0.6842	0.8421
mmu-miR-466h-5p	SmarcA4	140	-21.51	2	20	681	700	18	0.8333	0.8333
mmu-miR-467a-3p	SmarcA4	168	-27.94	2	21	1039	1060	19	0.7895	0.9474
mmu-miR-467a-3p	SmarcA4	152	-29.24	2	21	1011	1032	19	0.7368	0.9474
mmu-miR-484	Kdm5b	149	-29.07	2	19	1189	1212	19	0.7368	0.8421
mmu-miR-484	SmarcD1	144	-19.27	2	21	505	526	19	0.6316	0.6316
mmu-miR-6539	Dnmt1	160	-21.39	2	23	217	239	21	0.6667	0.8095
mmu-miR-6539	Kdm5b	144	-20.94	3	23	1354	1376	20	0.7	0.8
mmu-miR-6539	SmarcA4	141	-23.31	3	23	232	256	21	0.6667	0.7619
mmu-miR-669a-3p	SmarcA4	145	-14.09	2	22	985	1007	20	0.75	0.8
mmu-miR-669a-3p	SmarcA4	145	-32.65	2	22	1010	1033	21	0.8095	0.9524
mmu-miR-669a-3p	SmarcA4	141	-32.48	2	22	1026	1049	21	0.7619	0.9524
mmu-miR-669b-5p	SmarcA4	141	-18.77	2	21	838	860	21	0.7143	0.7619
mmu-miR-669m-5p	SmarcA4	160	-24.2	2	21	641	663	19	0.7368	0.8947
mmu-miR-669m-5p	SmarcA4	140	-22.97	2	22	675	700	23	0.7391	0.7391
mmu-miR-669p-5p	Kdm2b	140	-10.77	3	23	691	713	20	0.65	0.8
mmu-miR-669p-5p	SmarcA4	142	-22.59	4	23	645	668	19	0.7368	0.8947
mmu-miR-669p-5p	SmarcA4	141	-18.58	2	23	671	695	22	0.7273	0.7727
mmu-miR-7068-3p	SmarcD1	149	-20.44	2	14	1120	1140	12	0.8333	0.8333
