# Supplementary material for: RISC-mediated control of selected chromatin regulators stabilizes ground state pluripotency of mouse embryonic stem cells
Source: Genome Biol. 2016 May 6;17:94. doi: 10.1186/s13059-016-0952-x (PMC4858858; doi:10.1186/s13059-016-0952-x)
Supplement: Additional file 6: Table S4. — mRNAs that are differentially expressed during the ES–ELA transition as evaluated by microarray analysis. (XLS 148 kb) [file 13059_2016_952_MOESM6_ESM.xls]

## Sheet: Foglio1
Table S4: mRNAs that are differentially expressed during ES to ELA transition as evaluated by microarray analysis
GeneName	LogFC	LogMean	p.value
Fgf5	5.54943	11.4995	0.0488628
Ephb1	5.31862	8.42106	0.00876711
Cxcl12	4.59581	11.4332	0.0290179
Slc35d3	4.0948	9.01109	0.0238957
Rgl3	3.98969	11.2379	0.0211619
Chst1	3.94993	11.9864	0.0282095
Cxcl12	3.92079	8.68085	0.0207277
Camk1g	3.88546	9.1439	0.0233407
Sox3	3.73657	12.7998	0.0153395
Fbp1	3.71756	10.1222	0.0328602
Cplx2	3.69862	8.33024	0.00747973
Zfp467	3.61135	8.98201	0.039633
Zfp467	3.60865	9.66215	0.0404847
Apln	3.5859	9.25241	0.0109243
Irs4	3.52013	7.70666	0.00488446
chr3:87757295-87774970_F	3.48251	11.6268	0.0374015
Lrrc4b	3.46586	8.3705	0.00599626
chr3:87757295-87774970_F	3.45346	11.3133	0.0328024
chr3:87757295-87774970_F	3.39318	11.9301	0.0480148
St8sia3	3.30416	9.25758	0.0280825
Lbh	3.29434	8.44297	0.00456831
Slc6a13	3.29086	8.16427	0.00429257
Mbp	3.23328	10.9062	0.0147439
Rapgef5	3.21201	10.95	0.00562402
Zbtb16	3.1674	8.20591	0.023868
Lrrn1	3.15242	8.38807	0.00476642
Jph4	3.14867	10.2651	0.0168386
ENSMUST00000030257	3.12413	11.22	0.033348
Cnrip1	3.12118	8.97629	0.0273553
Lrrc4b	3.11435	8.26393	0.00201402
Gprin1	3.10082	8.64068	0.0178588
Mcoln3	3.09151	8.07141	0.0226302
Maml3	3.04742	8.25143	0.0351525
Rbm24	3.02847	7.50853	0.0100929
Fut1	3.01467	8.39697	0.0354188
Trio	3.00985	11.805	0.0161292
Trio	2.98894	11.1153	0.0157663
C230098O21Rik	2.98626	8.05641	0.0343529
Ptn	2.9622	8.23151	0.0326084
Gm715	2.94096	8.4736	0.0222387
Fam131b	2.93809	7.72024	0.0193831
BM022387	2.9345	8.05846	0.0396857
Rtn4rl1	2.92884	9.15242	0.0100726
Pbx1	2.9268	11.7318	0.00722405
Pbx1	2.92566	9.80772	0.00862363
chr2:94082835-94101939_R	2.90691	7.63459	0.0140891
Ramp2	2.90342	11.7915	0.0267125
Lrtm2	2.89725	8.91872	0.0197694
ENSMUST00000062980	2.88959	8.83077	0.0295818
Kif21a	2.87588	9.59626	0.0449501
Phactr1	2.87258	9.05496	0.0144953
Cachd1	2.85608	10.1356	0.022724
Rbmx	2.84786	10.1074	0.00325092
Atp6v1c2	2.846	7.75817	0.00526589
Galntl1	2.83494	9.44094	0.00469218
ENSMUST00000129661	2.83106	7.72141	0.0168537
Stxbp6	2.82667	9.34649	0.0393426
Pcsk2	2.8231	9.03496	0.0266907
Vstm2l	2.80273	10.4904	0.0335917
Myb	2.80025	11.7744	0.0359775
Pcdh1	2.77877	11.7688	0.0284572
Tceal6	2.76398	10.3643	0.0103408
Phactr1	2.75536	7.53645	0.00260488
Tox3	2.71239	9.99219	0.010339
Stk39	2.71116	10.3461	0.00905592
Cdh4	2.70805	9.20493	0.0155434
Shd	2.64808	9.10305	0.0476968
Cdh4	2.6364	8.14869	0.00476696
Zic2	2.62448	10.4639	0.00563732
Crtc3	2.6201	8.56708	0.00432787
Prtg	2.61343	10.7457	0.0492152
Sema3f	2.59576	10.3075	0.00656289
Cthrc1	2.58977	7.69472	0.0469356
Dll1	2.5438	8.29587	0.0191101
Npas1	2.5376	8.66894	0.0199083
Tmem200a	2.53041	7.98874	0.0355925
Npy1r	2.5033	7.55807	0.00935296
Slc22a23	2.4959	8.97424	0.00914807
Spsb4	2.49219	9.8669	0.0395774
Nrcam	2.4714	9.34108	0.00496532
Bcl11a	2.46939	10.3982	0.0129672
Tox3	2.46674	8.10027	0.000540144
Tmem35	2.44549	8.21124	0.0267515
Arhgef26	2.43667	9.28372	0.0176416
Tceal3	2.42332	10.054	0.0175196
B930049P21Rik	2.42121	7.60628	0.00463099
Gatsl2	2.42085	12.628	0.000885152
Gdap1l1	2.41334	8.66787	0.0308627
Peli2	2.41005	8.06238	0.0439056
Rspo1	2.40289	11.962	0.0211472
Fam57b	2.40185	8.97229	0.0127643
Cldn5	2.38073	9.44267	0.0146947
Mapk8ip2	2.36001	10.6885	0.0136131
Speg	2.35789	11.299	0.022957
Phactr1	2.34943	8.02909	0.0259836
Jph3	2.34378	9.36514	0.0172992
Gpr162	2.3381	11.0466	0.00532944
Crb2	2.33569	8.56082	0.00284428
A830052D11Rik	2.33018	7.93367	0.0162493
Slc45a1	2.32372	10.075	0.00886208
Armcx3	2.3083	10.1632	0.00172016
Lhpp	2.30486	13.0534	0.0196101
Fbxo32	2.29948	8.24664	0.0232597
Kcna6	2.29034	7.53413	0.0479199
Bahd1	2.26814	9.61794	0.00523925
Ttbk1	2.26513	9.51277	0.0295561
Rgs10	2.26359	11.4075	0.0259995
Jph4	2.26124	8.03097	0.022475
Fam19a5	2.2562	10.1245	0.000314744
Jakmip2	2.24545	9.56347	0.0111412
Auts2	2.24071	8.71401	0.0120169
Ebf1	2.22836	8.61503	0.0333382
9630041G16Rik	2.22016	7.57996	0.0178053
Aqp5	2.2195	9.51191	0.00980868
Sertad4	2.21526	9.47577	0.0452379
Parp8	2.21458	8.18168	0.0212392
Fign	2.21366	9.75918	0.0463845
Nsg2	2.2121	8.00377	0.00792837
Plcg2	2.21191	14.2698	0.0196449
Tmem145	2.20399	10.7324	0.0112027
1700013H16Rik	2.19876	7.85993	0.0251279
Btbd17	2.19452	10.2611	0.0136069
ENSMUST00000056756	2.19247	8.87444	0.000308584
Nrxn2	2.18154	10.3206	0.0153872
Jakmip2	2.18008	10.2659	0.000697687
Arhgef40	2.17709	9.80422	0.0344789
Tmem145	2.17323	10.7486	0.00970908
A_55_P2089219	2.16795	10.2529	0.0123502
LOC100503813	2.15926	8.77947	0.0256401
Sepw1	2.15904	13.9772	0.00118601
Pak3	2.15689	8.99542	0.0315245
Sepp1	2.14785	12.3187	0.0390003
Igsf1	2.14723	10.1967	0.0403868
Cmtm8	2.13391	10.5676	0.000744001
Armcx6	2.1219	11.2338	0.00275112
Gm1568	2.11915	8.27211	0.0347178
Scg5	2.11467	8.22951	0.0169494
Setbp1	2.11458	9.19181	0.043072
Hes5	2.11307	9.31863	0.0103984
Cnksr3	2.11073	12.0071	0.0299525
Zfp629	2.11001	10.6587	0.0367025
Snai1	2.10553	9.34917	0.0285369
Samd14	2.10001	7.60405	0.0270587
Nfasc	2.08281	9.12526	0.0352522
A_55_P1963006	2.0814	7.51897	0.0343446
Adamts15	2.07644	9.78659	0.0415221
Wnk2	2.06428	10.2327	0.00840857
Egr1	2.06228	12.4828	0.0106396
Lmo2	2.05881	7.71115	0.0054437
Lhx2	2.05239	7.87813	0.0111605
Rab20	2.05211	7.82414	0.0404524
Sdc2	2.04701	9.57657	0.00729577
Brsk2	2.04357	8.59164	0.0121761
Ptn	2.02238	7.63419	0.013492
ENSMUST00000066583	2.00935	7.78657	0.0192618
Slitrk5	2.00761	8.64552	0.00720122
3110001N23Rik	2.00329	9.75262	0.0111733
Auts2	2.00068	11.3155	0.0272175
D4Bwg0951e	1.99083	10.4923	0.0336905
Dbndd1	1.98972	9.84365	4.91e-05
Srrm3	1.98794	8.30595	0.00166885
Tmem130	1.96145	9.89393	0.000805781
Fhdc1	1.95343	8.10583	0.00876278
chr18:79286360-79304510_R	1.94364	9.48855	0.0278239
G0s2	1.93374	7.5408	0.0119575
Abcg1	1.92955	12.3209	0.0203059
Tmc7	1.92191	9.90483	0.0195457
Cerk	1.9185	9.77736	0.0249098
Cidea	1.91516	9.46945	0.0414042
Rassf6	1.91484	8.32291	0.00188727
Greb1	1.9049	9.94939	0.0375198
Zic5	1.90468	9.61433	0.0180054
chr2:33500594-33501874_F	1.89686	7.89212	0.02963
Fam163b	1.89612	8.96086	0.0137208
Sort1	1.89194	10.807	0.00386077
Iglon5	1.87923	11.6166	0.00282719
Tsc22d3	1.87839	9.58229	0.0122554
Tspan12	1.87761	8.79066	0.0214831
A_55_P2124065	1.87095	8.90107	0.0379919
Tuba8	1.86841	7.57031	0.0422293
Plekho1	1.86184	10.9901	0.00256475
Dnmt3a	1.85227	10.5789	0.0211282
Antxr1	1.85176	8.96163	0.0153665
Fam171b	1.84238	9.79042	0.00593588
Enho	1.83955	12.2904	0.0139319
L3mbtl3	1.83382	9.60422	0.0166071
Pvrl1	1.8314	12.6429	0.037935
Nav2	1.82732	8.20211	0.0178814
Sesn3	1.82637	11.111	0.0366129
Dbn1	1.82233	11.5145	0.0217456
Rimkla	1.80909	10.6707	0.0479722
Lypd6	1.80358	9.00113	0.00460278
Aifm3	1.7993	11.0139	0.0161847
Enho	1.7955	11.8122	0.00190336
F830223B06Rik	1.79493	8.83116	0.0491836
Speg	1.79265	8.8952	0.016349
Nrxn2	1.78583	9.44683	0.0130497
Trp53i11	1.78536	14.1025	0.000139637
Bcan	1.77912	8.48861	0.0229662
Ptpn9	1.77571	8.77141	0.0230686
Sh3bgrl	1.75992	10.6044	0.00985775
Itpr2	1.75753	7.53889	0.0172672
Arhgef19	1.75267	8.31925	0.000953323
Kcnmb4	1.74731	8.39885	0.00432461
A_55_P2049318	1.72445	8.01396	0.00844413
Pclo	1.72415	7.63145	0.0218273
St6gal1	1.71742	9.9846	0.00721091
Satb1	1.71174	10.6812	0.0234291
App	1.71011	10.9219	0.0379022
Ttc7	1.70939	7.61049	0.00908075
Cdc14a	1.70295	9.68594	0.0240448
Rbfox3	1.69789	9.74181	0.0405037
Mmp15	1.69554	7.93644	0.0308545
Olfm1	1.68981	10.2004	0.00279455
chr13:28551902-28975446_R	1.68804	7.58392	0.0326022
Ttc21b	1.68491	11.8953	0.0144867
Mpdz	1.68013	8.56027	0.00446465
Prlr	1.67807	8.43706	0.0389822
Zfp36l3	1.67382	10.0183	0.00100446
Eml1	1.66846	10.7089	0.0198601
Sema5a	1.66766	8.1077	0.027264
Sema6b	1.6598	8.31341	0.0115832
Bin1	1.65908	12.1025	0.0243334
Sirpa	1.65856	9.55729	0.00962878
Fam171b	1.65692	8.09483	0.00108515
Ttc7	1.6533	10.9576	0.0142402
Zfp946	1.65135	11.4508	0.0357428
Wnk2	1.65066	7.58736	0.0224105
Prkd1	1.64501	7.99022	0.0143841
1190007F08Rik	1.64242	8.3075	0.00737007
Tal2	1.63982	7.96673	0.0217714
chr8:48480224-48480698_R	1.63925	7.96519	0.0298611
Shb	1.63621	13.0021	0.0394494
Irs1	1.63456	9.14386	0.0247976
Nelf	1.63456	11.7368	0.00046176
Hmgn5	1.63347	11.9487	0.0136103
ENSMUST00000110529	1.62474	8.40041	0.0335219
Sez6l2	1.62348	9.61483	0.00397095
Rnf217	1.61136	7.98913	0.0345585
Tesk1	1.60659	12.1745	0.00134133
5730469M10Rik	1.6051	12.7599	0.0301836
Nr4a2	1.60283	8.06152	0.00210785
Zdhhc2	1.59845	9.31259	0.0288868
Grik5	1.59409	9.72602	0.00134384
Farp1	1.58585	11.4198	0.0272329
Gpm6b	1.58305	7.94961	0.027407
Phyhip	1.57787	8.03035	0.0206232
Mapk4	1.57319	8.2464	0.0464795
Lef1	1.56716	11.3052	0.0380074
Fam18a	1.56628	8.22778	0.0360114
Fam102b	1.56549	10.7613	0.0421282
AI848285	1.56521	8.66084	0.0299501
Pcnxl2	1.56015	8.35437	0.00127062
Celsr2	1.5584	7.91779	0.0210287
Cobll1	1.55613	9.88475	0.0277447
Fzd8	1.55595	7.76288	0.0472567
Fam59b	1.54956	11.3734	0.00625886
Fam149a	1.5487	9.20307	0.0282963
Cbx4	1.54862	8.50714	0.0212092
Tmem132a	1.54828	14.1454	0.0251171
Fads3	1.54746	8.90026	0.0497198
Tcf12	1.53505	9.32611	0.034601
Ncs1	1.53342	9.23244	0.00642568
Plch1	1.52385	10.7475	0.00166221
Ankrd50	1.51316	9.16017	0.00302476
9830001H06Rik	1.51103	8.70284	0.0284847
Hsbp1l1	1.49672	8.40855	0.0161003
Btrc	1.49563	9.35107	0.0155869
Fzd1	1.49466	8.37502	0.00267472
Fads2	1.49414	10.3715	0.0219486
Mt1	1.49184	16.9499	0.0386698
Dab1	1.48845	8.62245	0.028045
Gpd1	1.47878	8.89969	0.0168979
chr6:83368261-83407280_R	1.4709	8.56606	0.0154445
Mfhas1	1.47011	9.49105	0.008567
Cacna1g	1.46913	7.50089	0.0263225
ENSMUST00000020322	1.46849	9.01426	0.0266835
ENSMUST00000039118	1.46203	12.3473	0.00765776
Gfra4	1.46195	14.8134	0.0346654
Pbx3	1.45542	11.5246	0.0139145
Emilin2	1.45526	9.04212	0.0195768
Vipr1	1.45276	7.71922	0.016359
BC034637	1.44956	7.74865	0.038793
Spock2	1.44915	9.02454	0.00614766
Prkar2b	1.44657	10.875	0.0468
Mfap2	1.44538	7.70112	0.0177151
ENSMUST00000101637	1.44427	8.66178	0.010487
Bcl7c	1.43884	10.5533	0.0158853
Pcsk9	1.4316	9.41956	0.0231138
Zbtb7b	1.42912	10.2238	0.0371874
Zic1	1.4279	10.2684	0.0196703
Crmp1	1.42584	12.7794	0.0351646
Trerf1	1.42566	9.21538	0.0331243
Pten	1.42009	10.5823	0.00700235
Osbpl10	1.41856	11.9974	0.0113066
Zfp113	1.41828	8.60283	0.00573758
Trib2	1.41823	9.21852	0.0184573
Iqsec1	1.411	10.8908	0.026491
Jam3	1.41039	11.6994	0.00259369
AU015680	1.40987	7.87479	0.0159057
Lhfpl4	1.40833	11.1922	0.0165747
BB163080	1.40658	8.50443	0.0112451
Igf2bp2	1.40655	12.0966	0.00632249
Slc16a11	1.40603	10.4938	0.014403
Sox4	1.40562	11.7533	0.0228925
Spty2d1	1.40553	8.47103	0.0130571
Ccnjl	1.40422	10.8803	0.00491374
Stmn3	1.40121	11.1405	0.0298566
Shc2	1.40052	9.72096	0.0173988
Zfp697	1.39709	7.56119	0.000258273
Crhr2	1.39226	8.15695	0.0101942
Tnfrsf1a	1.39169	10.2899	0.0189887
Hpca	1.39029	11.6434	0.0396308
Bcorl1	1.38644	9.14981	0.0400037
chr18:79286360-79304510_R	1.38531	9.05635	0.00340754
Bcl11b	1.38109	7.62281	0.0157747
Zfp36l2	1.38004	14.5714	0.0107929
Igdcc3	1.3798	9.91123	0.0392354
Zfp768	1.37174	11.0425	0.0275131
Zmiz1	1.37165	11.5746	0.0456779
Ggt7	1.36418	7.76949	0.0214448
Fzd7	1.3641	12.0899	0.0255566
Clip2	1.36175	7.55158	0.025856
Sh3bp2	1.36156	9.75262	0.0203938
Celf2	1.35638	10.6003	0.00531986
Zdhhc2	1.35609	8.43092	0.0444348
Zcchc12	1.35486	10.5277	0.0202616
Yaf2	1.35214	11.7246	0.0262412
Clip1	1.35164	9.7963	0.0274166
A_55_P1957080	1.35022	8.20097	0.00665197
Chn2	1.34954	8.49846	0.0094241
Doc2a	1.34906	9.8762	0.00830131
5330406M23Rik	1.34768	9.19075	0.0486732
ENSMUST00000040638	1.34759	11.6185	0.0117506
Arnt2	1.34659	7.64113	0.00262702
Apba2	1.34413	10.1188	0.0028116
Ccdc24	1.33875	7.83518	0.00752298
Trib1	1.33206	10.5716	0.0438848
Notch2	1.33187	11.0214	0.023088
Mtap7d1	1.33097	14.7685	0.0116119
Pten	1.33094	13.9035	0.0218261
Sh2b2	1.32921	9.85521	0.0347954
Zcchc18	1.32663	9.62411	0.0205455
Dusp7	1.32231	10.1168	0.0189707
A_55_P2168599	1.3221	7.84738	0.033459
Olfm1	1.31873	9.00133	0.02351
chr7:80762708-80763274_R	1.31853	8.12477	0.0339584
Snrpn	1.31452	7.69429	0.0339559
Ecel1	1.31428	8.73982	0.00685043
BB247860	1.30935	12.3799	0.0190824
Sox4	1.30783	13.7682	0.0204302
Slc30a4	1.30741	10.09	0.00368029
Cxx1b	1.30564	12.0795	0.00136809
Cxx1c	1.30345	12.1538	0.00339814
Dusp26	1.29966	9.49106	0.0457087
Trib1	1.29792	11.5007	0.0427727
Cbx2	1.29746	11.7779	0.00555221
Arhgap42	1.29482	7.75345	0.00365958
Ablim3	1.29469	8.72807	0.00522315
Kcp	1.29215	10.093	0.0406977
4930588N13Rik	1.29179	7.53299	0.00385867
Pde2a	1.28277	11.5621	0.0457868
Rbp1	1.28211	12.5131	0.0234191
chrX:50087925-50101700_R	1.28031	7.73005	0.0386869
chr6:31078802-31079644_R	1.27631	8.70235	0.0243871
ENSMUST00000094300	1.27579	10.2854	0.0110646
Padi3	1.27235	9.65511	0.040031
Marcks	1.27102	14.468	0.00277681
Rhob	1.27097	7.8684	0.0123837
Pde3b	1.27052	10.7982	0.00836536
Plxnd1	1.26853	9.7401	0.0117685
ENSMUST00000055842	1.26576	9.81597	0.0328998
Tspan33	1.26336	11.627	0.0128376
Rgnef	1.25939	10.7179	0.00641657
Kif1c	1.2593	11.5072	0.00449989
Lgi2	1.25746	9.88584	0.0327752
Limd2	1.25588	15.113	0.00743687
Pdzk1	1.25259	10.0517	0.0266342
Dapk1	1.25172	12.1446	0.0404997
Ltbr	1.25141	10.6511	0.0407656
Smo	1.25125	13.6527	0.00679062
Gbe1	1.24945	10.6634	0.0202792
chr7:80762708-80763274_R	1.24893	9.27798	0.0236409
Efr3b	1.24699	10.6439	0.0233541
Pvrl3	1.24649	9.43052	0.0260989
Iqgap1	1.24579	13.4859	0.0374444
Trim46	1.24387	9.76186	0.0149845
Tcf12	1.2421	10.536	0.0110776
Eef2k	1.24207	8.50092	0.0401577
Mgst1	1.23651	10.6288	0.040365
Crb3	1.23569	9.93591	0.0402282
Mtap7d1	1.23493	13.8994	0.0217914
Map3k5	1.23453	7.88999	0.0425039
Slco3a1	1.22995	9.02804	0.0475876
Homez	1.22961	10.8845	0.0448119
Nat8l	1.22743	8.39855	0.039515
Cnih2	1.22703	11.4843	0.0142453
Ccnj	1.22641	8.3724	0.0121941
Eef2k	1.22111	8.76077	0.0117976
Sbk1	1.21993	11.1229	0.0462986
Mfsd6	1.21835	9.51979	0.0173467
Asphd2	1.21757	12.5191	0.0121253
Armcx2	1.2163	13.6123	0.0109653
Hmgb3	1.21525	13.2954	0.00299394
Dbc1	1.20939	7.53172	0.036357
Ndn	1.2065	9.5698	0.0249027
chrX:50087925-50101700_R	1.20612	9.19599	0.0322451
Frem2	1.20509	10.0381	0.0407912
Sv2a	1.20245	7.68299	0.00150881
Gpc1	1.20204	13.4064	0.00839337
Gli3	1.19919	11.1955	0.0322046
Zfp664	1.19888	12.5514	0.0238298
Tmem98	1.19818	11.1756	0.0467919
Cand2	1.19742	11.5141	0.0290276
B4galt4	1.19523	10.5616	0.0418478
chr10:96098058-96098623_F	1.1952	9.64081	0.00514532
Eif1b	1.19482	13.0106	0.00158459
Adcy6	1.19455	8.60335	0.0420437
Soat1	1.19101	9.78703	0.00521128
Tead2	1.1889	13.4889	0.00199231
chr10:96098058-96098623_F	1.18808	8.51759	0.00755023
Pitpnm1	1.18779	11.2566	0.0307948
Fgfr1	1.1861	13.7287	0.0470451
Klhdc2	1.18402	12.5473	0.0157357
Spty2d1	1.17981	10.2795	0.00191283
Ikzf4	1.17753	9.8717	0.0168898
Fndc5	1.17403	9.31163	0.0459355
Adam11	1.17088	7.9355	0.0219915
Pacsin3	1.17058	13.0772	0.00475224
AW122206	1.17058	8.15369	0.000310718
Zfp386	1.16989	10.7695	0.0322646
Adrbk2	1.16828	8.46944	0.0194757
Bai2	1.16776	11.5611	0.0128109
Gch1	1.16724	10.4096	0.0396276
Pitpnm1	1.16552	12.2437	0.0262574
Ophn1	1.16549	9.39403	0.00239559
Ssbp3	1.16513	13.1819	0.0412782
A_55_P2097840	1.16478	10.2481	0.046368
Cpd	1.16468	8.80227	0.0374671
Tspan5	1.16029	12.4107	0.0245128
Carhsp1	1.15908	13.0515	0.00130937
Celf2	1.15898	9.67689	0.0132975
chr17:34018371-34019394_R	1.15793	11.4119	0.0201644
Sept6	1.15414	9.76235	0.0235758
Ubash3b	1.15343	8.40067	0.0178256
Accn2	1.1504	9.98416	0.0396321
Gnai2	1.1494	14.9774	0.00601526
Coro1a	1.13866	11.8951	0.0236966
Cdh2	1.13531	10.8167	0.0429821
ENSMUST00000097739	1.13438	10.2277	0.0258165
Dusp7	1.13282	9.8088	0.00853989
Cnih2	1.1323	11.7188	0.00918205
Bcl9	1.1296	11.0871	0.00815016
Fam53b	1.12921	10.9438	0.0392271
Cend1	1.12795	8.14449	0.0180991
Lzts2	1.12533	13.5219	0.00253472
chr17:34018371-34019394_R	1.12363	12.4519	0.0096413
ENSMUST00000039118	1.121	13.3234	0.00657999
Cntnap2	1.11975	7.79274	0.0438603
ENSMUST00000105042	1.11906	8.01497	0.0322175
Lrp4	1.11691	7.73297	0.0330633
5730559C18Rik	1.11645	12.8103	0.0466015
Cd99l2	1.11531	9.45708	0.00330973
Hspa4l	1.11445	9.85671	0.0350527
Dnlz	1.11359	9.53	0.0293468
Bzrap1	1.11115	9.91181	0.00326872
Ptch1	1.10441	9.03114	0.0125083
Twist1	1.10222	7.62893	0.0332978
chr10:96103732-96103867_F	1.09654	7.61363	0.000438589
2810432L12Rik	1.0941	10.5085	0.0146345
A_55_P1997581	1.09177	8.21118	0.000540861
Ppm1l	1.0886	9.72864	0.0477155
Ppm1l	1.08639	10.411	0.021037
Sept3	1.08566	11.6032	0.00796838
Slc16a13	1.08517	10.2258	0.0399938
Prkra	1.08507	11.0703	0.024397
Atp6v0a1	1.08455	12.0572	0.000567797
Fbxo21	1.08255	13.9108	0.00105844
Penk	1.08246	11.1904	0.0361944
Armcx1	1.08058	12.5723	0.0366821
Gm11961	1.0801	8.35421	0.00705995
P2rx4	1.07534	11.1868	0.0473264
Prkar2b	1.07484	8.14756	0.0119158
Gnas	1.07436	14.8091	0.025622
Cebpe	1.07387	8.62195	0.0358223
chr10:117021051-117038683_F	1.07371	10.7505	0.0156705
Gm8909	1.07313	9.16821	0.0413749
D0H4S114	1.07236	9.33087	0.000562668
2610008E11Rik	1.07096	9.69299	0.0172485
Bicd1	1.06989	8.41721	0.0216721
ENSMUST00000160499	1.06688	7.5324	0.00511079
Ikzf4	1.06171	10.3555	0.0226558
Arid2	1.05662	11.2237	0.0123913
Zfp703	1.05614	8.14634	0.0149677
Cacna1h	1.05586	8.75061	0.042132
Limd1	1.05505	11.8575	0.023385
Flrt1	1.0549	7.71371	0.036748
Ppl	1.05348	9.04886	0.0269283
Smarca1	1.05322	10.7165	0.0271751
Zfp618	1.05293	10.1272	0.0395898
Lpar2	1.05204	9.36824	0.0292339
NP883496	1.05064	11.2104	0.0193588
Pmaip1	1.04958	12.5229	0.0301344
Zmynd8	1.04679	12.3813	0.0484723
Lrfn4	1.04635	12.7202	0.012608
Cnksr2	1.04612	7.91009	0.00633054
Arhgap22	1.04361	11.5754	0.0349862
Mertk	1.04166	8.18856	0.0194549
C1ql1	1.04162	7.75995	0.040687
Grik3	1.04146	11.0114	0.0270908
Gm11127	1.04036	10.4699	0.0278047
Hvcn1	1.03887	12.0932	0.0141557
Bai2	1.03836	8.11817	0.010728
Nav1	1.03797	10.337	0.0261095
Kifc1	1.03652	12.616	0.015074
A_55_P2039354	1.03432	9.84356	0.0438091
Lsr	1.03386	14.9418	0.0312764
Cdk5r1	1.03258	9.60704	0.0126147
Ubqln2	1.0323	11.7947	0.0333648
Ugt8a	1.0309	8.76523	0.0303607
B930036G03Rik	1.02909	12.8523	0.00528663
Tbx22	1.02867	10.4832	0.0418316
Repin1	1.02855	11.4182	0.00313695
chrX:50087925-50101700_R	1.02568	8.94557	0.0426528
Mn1	1.02361	7.92238	0.0242827
AK053814	1.01973	7.79326	0.0327605
Kcnip3	1.01754	10.846	0.0297073
chr17:34018371-34019394_R	1.01497	11.9387	0.0215033
Casp6	1.01457	11.6831	0.00449133
Wdr81	1.01404	11.675	0.00437991
Col16a1	1.0139	9.12189	0.000469745
ENSMUST00000152141	1.01356	8.42727	0.0314585
Plekha5	1.01106	9.56205	0.045753
1700025G04Rik	1.00703	9.32948	0.0379383
Cd300lf	1.00695	10.6596	0.0438896
P2ry1	1.00511	7.64812	0.0397043
Mpp3	1.00307	8.14088	0.0360339
Med12	1.00257	11.8799	0.0139219
BC005764	1.00255	9.86018	0.00330424
LOC100047183	-1.00301	7.83522	0.013121
Tulp2	-1.00318	10.1102	0.0075781
Rap1gap	-1.00322	10.3682	0.0402511
Cdc5l	-1.0051	9.72952	0.0336737
D14Abb1e	-1.0114	10.3666	0.00525497
Wdr47	-1.01737	9.46999	0.0461455
chr9:75316023-75344401_F	-1.01773	8.44833	0.0296623
ENSMUST00000105735	-1.0179	14.8433	0.0123781
chr9:75316023-75344401_F	-1.01925	10.0246	0.0455092
Piwil2	-1.02206	7.58524	0.0350708
Tbc1d10c	-1.02223	8.14249	0.0149275
Kctd6	-1.02437	9.34309	0.0350417
Itga5	-1.0271	7.84526	0.0179688
Zfp948	-1.02939	9.74497	0.0268018
Alg6	-1.03068	10.8304	0.00387545
chr10:6081900-6105500_F	-1.03287	7.5654	0.0214617
chrX:135880775-135891525_R	-1.03708	9.4679	0.00953154
Bpnt1	-1.03823	10.2418	0.0205504
Twf2	-1.03872	12.5998	0.0121872
P2rx2	-1.03924	7.8811	0.0483586
Tfrc	-1.03929	7.87882	8.52e-06
Fignl1	-1.04008	13.3154	0.038881
Gm7967	-1.04092	8.29664	0.00447774
Nprl3	-1.0415	9.77188	0.0396897
Pla1a	-1.04638	10.1813	0.0285649
Htra1	-1.04667	11.1682	0.00539128
Mib2	-1.04687	12.3509	0.00449357
Tbrg1	-1.05144	15.9291	0.0138616
Kdm3a	-1.05278	13.76	0.0115334
Acsl1	-1.05324	8.28914	0.0129523
chr16:8738782-8830148_R	-1.05406	9.67781	0.0333257
D230025D16Rik	-1.05723	11.6415	0.0170909
chr9:75316023-75344401_F	-1.05931	10.4724	0.0333993
ENSMUST00000145887	-1.0597	7.7682	0.0151842
Ggt6	-1.05971	7.60069	0.0224705
chr9:75316023-75344401_F	-1.06244	8.66962	0.0209076
Capsl	-1.06255	10.0784	0.0457552
ENSMUST00000109106	-1.06396	8.86901	0.0122474
chr8:91569369-91594119_F	-1.06425	8.99901	0.0471757
Palm3	-1.06926	12.2886	0.000775067
Fignl1	-1.07212	13.198	0.0267425
Bcat1	-1.07224	10.8851	0.0121457
5430439M09Rik	-1.07347	10.7225	0.0325858
chr9:75316023-75344401_F	-1.0785	8.99732	0.0241647
Bre	-1.07901	12.8129	0.0360297
Sap25	-1.08075	10.8244	0.0494229
Myl7	-1.08433	7.50745	0.00368507
Gramd1b	-1.08445	9.49645	0.00443298
1190003J15Rik	-1.08461	13.1183	0.0457048
Tagln2	-1.08672	15.4441	0.0295406
Poli	-1.08716	13.2354	0.0124773
chr16:8748982-8757165_R	-1.08995	9.97038	8.84e-06
chr16:8748982-8757165_R	-1.09018	10.0283	0.005951
Pex11c	-1.09094	9.70885	0.00603089
Slc25a40	-1.09616	10.7404	0.00630579
Wdtc1	-1.09796	10.2728	0.0177742
chrX:135880775-135891525_R	-1.09909	10.4279	0.0132803
Tfrc	-1.10035	12.5098	0.0345979
Gm2016	-1.10563	11.7123	0.0493788
Il6st	-1.10614	11.0849	0.0151204
chr18:61781410-61788685_R	-1.10952	8.10695	0.0482842
Kcns3	-1.11033	7.97657	0.0360479
Pnma5	-1.11221	9.95842	0.0391242
C230096K16Rik	-1.11241	10.5184	0.00150641
Ncoa3	-1.11492	13.3064	0.0154234
chr9:75316023-75344401_F	-1.11911	9.19071	0.0276481
chrX:135880775-135891525_R	-1.12225	10.0804	0.0114716
chrX:135882029-135892277_R	-1.12315	10.487	0.0141175
Trim6	-1.12388	11.9244	0.0275914
1700097N02Rik	-1.1289	13.1307	0.0434551
Adap2	-1.12935	7.50607	0.0427299
LOC100503757	-1.13316	15.5002	0.0459983
Enah	-1.13317	10.1251	0.00679093
chr9:75316023-75344401_F	-1.13436	9.78626	0.0121224
Phf17	-1.13592	13.8082	0.0178306
Nek6	-1.13685	10.5702	0.0231336
chr1:183832694-183834125_R	-1.13801	11.841	0.0319628
Mtf2	-1.14017	14.0981	0.0338703
1190002H23Rik	-1.1434	8.20293	0.025674
Klf8	-1.14415	10.8516	0.0180657
Nlrp5	-1.14498	7.52462	0.00656275
chr7:50403100-50418175_F	-1.14537	8.22293	0.0100017
ENSMUST00000113729	-1.14599	9.18285	0.00896192
chr16:8738782-8830148_R	-1.14812	9.99854	0.00264679
Eed	-1.15341	15.3659	0.0191867
Pramef12	-1.15391	12.8632	0.0072784
chr2:176598132-176602354_R	-1.15664	8.18827	0.0228671
Lingo3	-1.15681	7.73009	0.0197257
Neu3	-1.15705	7.88106	0.0330424
Gm13251	-1.16008	13.3258	0.0029175
chr5:15176325-15223375_F	-1.16244	8.04242	0.00646158
Tet1	-1.16502	11.9073	0.0107843
Zfp423	-1.16577	9.0785	0.0407072
LOC100047293	-1.16635	9.96822	0.0347557
chr16:64758224-64765700_R	-1.1669	8.04567	0.0401027
Glb1	-1.16765	12.0915	0.0216022
Lgals8	-1.1685	7.65194	0.0399418
Frrs1	-1.16899	10.0011	0.0153164
2610305D13Rik	-1.16997	14.1349	0.0254071
Nupl2	-1.17627	9.08113	0.00396707
LOC100504146	-1.1769	8.79289	0.00697384
Gm3134	-1.17706	9.98044	0.0244548
Pnldc1	-1.17912	11.2701	0.0419603
chr16:8738782-8830148_R	-1.17943	10.1706	0.000232875
Pecr	-1.18046	9.78894	0.0322149
Tsks	-1.18196	8.62253	0.0351993
Ebp	-1.18232	13.0137	0.0412233
Scand3	-1.18394	10.0631	0.0236047
Zfp534	-1.18478	13.371	0.00594743
Galnt11	-1.18615	9.60464	0.0326756
Scarb2	-1.18961	9.96639	0.0187534
Dhx16	-1.19146	14.8382	0.0225051
Noxo1	-1.19204	8.60893	0.0114952
chrX:135882029-135892277_R	-1.19206	10.3652	0.0188972
ENSMUST00000085998	-1.19263	9.01146	0.0479627
Gm13138	-1.19349	12.4518	0.00870911
Plekha2	-1.19389	8.71805	0.0464475
ENSMUST00000126591	-1.1946	10.6854	0.00652578
chrX:135880775-135891525_R	-1.19497	9.00625	0.0174722
Sat1	-1.19509	11.5749	0.0065649
Gng13	-1.19827	8.63052	0.00184692
Mtmr12	-1.19851	12.9421	0.0423544
Sgms1	-1.19939	12.2153	0.0332157
Ccdc106	-1.20417	10.2466	0.0151878
Urgcp	-1.20854	8.55913	0.002183
Bcat1	-1.20866	11.7729	0.00176394
Tdgf1	-1.21013	12.2232	0.0337138
Dcbld1	-1.21262	10.7145	0.0343395
Mcl1	-1.21303	14.8178	0.0426764
chr10:62347876-62374346_R	-1.21445	7.83984	0.0281216
Cd2	-1.21661	8.92488	0.00362673
Gm10324	-1.21774	14.2968	0.0487862
Lctl	-1.21777	8.838	0.0152055
chrX:135880775-135891525_R	-1.21885	9.56253	0.00950466
Esyt1	-1.22076	10.1156	0.0466509
D330028D13Rik	-1.22202	8.3421	0.0380851
Wdr45	-1.2247	11.5688	0.0093447
Meis1	-1.22591	8.06387	0.00945188
chr2:71205705-71226510_F	-1.22909	7.78612	0.0130156
Rest	-1.22912	11.6161	0.00737706
ENSMUST00000100423	-1.2306	7.92172	0.04943
chr1:183832694-183834125_R	-1.23086	11.9724	0.0359733
chr7:128341797-128414692_R	-1.23252	13.0721	0.0492466
Gabbr1	-1.23393	8.12334	0.00566363
C81189	-1.23445	8.63352	0.0114243
Mctp2	-1.23737	9.18194	0.0341993
ENSMUST00000092316	-1.2378	10.2944	0.0118315
Blnk	-1.24345	11.0072	0.0277013
Fanci	-1.24387	12.307	0.00914319
Mcl1	-1.24397	13.519	0.00841775
Slc4a11	-1.24646	11.5381	0.0102013
Atp9a	-1.24689	13.8311	0.0470906
Cabp1	-1.24787	7.52225	0.020258
Cubn	-1.24808	7.68023	0.0308296
Pdyn	-1.24875	8.38886	0.0365561
Nxnl2	-1.25	8.19524	0.0285144
1700029I01Rik	-1.25066	10.2907	0.0340672
Agtrap	-1.25273	11.816	0.0451538
Csrp2	-1.25445	15.4458	0.030057
chr16:64761963-64762369_R	-1.25545	9.77421	0.0397375
Tesk2	-1.25584	10.8729	0.0095922
Dapp1	-1.26014	8.68502	0.0316216
ENSMUST00000057038	-1.26689	8.28046	0.0343584
Trim6	-1.27051	9.10775	0.0324457
Plcb4	-1.27234	10.7263	0.0220082
chr8:87504644-87513694_R	-1.27259	7.80591	0.00903751
Arid5a	-1.27264	10.1243	0.0400148
Rbpj	-1.27771	8.6477	0.0375052
chr5:108540155-108540662_F	-1.27935	8.78954	0.000814944
Slc44a4	-1.28072	7.84303	0.0297561
BC051142	-1.28481	11.3269	0.00437577
1110001A16Rik	-1.28499	13.067	0.0179616
Mlh3	-1.28711	8.73581	0.0285859
Ech1	-1.29433	11.9552	0.0126834
Tns3	-1.29712	8.26357	0.000119121
Sept1	-1.29928	8.77842	0.0302201
Dppa5a	-1.30018	17.6472	0.0314161
Tyk2	-1.30294	9.72959	0.00851244
Pik3cb	-1.30583	10.3815	0.0302047
Akap2	-1.30633	12.3031	0.0387524
Tdh	-1.30764	15.1778	0.018392
Phf19	-1.30775	8.94439	0.0124928
Tet1	-1.30776	11.5259	0.0245129
chr8:87504644-87513694_R	-1.31163	8.07968	0.000678403
Adap1	-1.31187	12.9727	0.0410497
Spnb4	-1.31259	11.7447	0.0132583
Gsdmd	-1.31396	7.61114	0.0478372
Cep55	-1.32281	8.96634	0.00482027
chr8:59966759-59989065_R	-1.32461	8.08076	0.0125872
Klf9	-1.32502	12.9848	0.0054407
chr8:59966759-59989065_R	-1.32916	7.52253	0.0360164
Ptrf	-1.33092	12.4821	0.0278255
Rreb1	-1.33093	10.607	0.0176864
A830080D01Rik	-1.33464	12.248	0.00464109
chr3:41143423-41359623_R	-1.33662	8.87527	0.0298396
Rbks	-1.33879	8.28065	0.00646758
Fut9	-1.34118	8.45571	0.028031
Gpr160	-1.344	9.34589	0.0195962
Retsat	-1.34625	9.1572	0.0449343
Fam75d3	-1.34966	8.81862	0.0224183
1700008O03Rik	-1.34974	8.79854	0.0149949
Tmem194	-1.35146	7.90218	0.0241905
Sdcbp2	-1.35301	8.4755	0.0414861
2010002M12Rik	-1.35446	9.94822	0.0083204
Stat4	-1.35499	9.25858	0.0408319
Plekha2	-1.35516	9.51704	0.0440175
chrX:135882029-135892277_R	-1.35622	10.1364	0.0105873
Tnfrsf25	-1.36076	9.93755	0.0208883
LOC676974	-1.37292	14.239	0.0478804
chr14:21029450-21049451_F	-1.37695	7.98134	0.00630383
A_55_P1996431	-1.37724	7.50669	0.00937198
Stmn2	-1.37861	13.723	0.0270352
Xkr8	-1.38399	9.46243	0.0436651
Dapp1	-1.38416	10.9247	0.0124748
chrX:98989930-98994344_F	-1.38866	8.79413	0.00863843
Myc	-1.39122	10.3962	0.0173367
BY388679	-1.39138	7.97331	0.048414
Zfp59	-1.392	11.353	0.0240412
chr5:108540155-108540662_F	-1.39484	7.62814	0.0138483
chr9:39982939-39992189_F	-1.39611	7.75012	0.0269206
Klf3	-1.39966	12.5588	0.0251867
Sri	-1.40091	11.7865	0.0282286
Nf2	-1.40093	7.78662	0.0124871
Rad9b	-1.40193	7.58294	0.0106066
Grrp1	-1.40837	9.5918	0.00343681
Dppa2	-1.40969	12.6924	0.0357296
BC016495	-1.41428	8.16675	6.14e-05
Pycr2	-1.41712	14.7359	0.0394645
chr9:39982939-39992189_F	-1.42205	8.46318	0.0280647
chr2:176874642-176906929_R	-1.42299	8.00295	0.00571102
F630110N24Rik	-1.42612	11.7545	0.0222347
Acot9	-1.42616	11.9532	0.00388093
ENSMUST00000140790	-1.42684	9.01291	0.0333377
chr13:98267049-98267604_F	-1.42828	12.6433	0.000754264
Fgf4	-1.43128	14.623	0.001821
Fetub	-1.43525	8.75204	0.026538
Tex19.1	-1.43611	14.6367	0.00653067
Ankrd35	-1.43991	8.37329	0.0164114
chr19:53517903-53540753_F	-1.44839	7.54775	0.00190939
Lst1	-1.45118	7.61527	0.00661192
chr2:71205705-71226510_F	-1.45417	8.19822	0.0156659
Zfp229	-1.4552	9.44029	0.0254042
Rreb1	-1.45605	9.93731	0.0384905
Elk3	-1.45824	8.4734	0.00368588
Tet1	-1.45867	14.1423	0.0315421
Zfp59	-1.46217	11.1073	0.00278361
ENSMUST00000109066	-1.46541	8.45922	0.012741
Nhedc1	-1.46803	9.49967	0.0400438
chr13:98267049-98267604_F	-1.46909	12.5279	0.00963738
Steap2	-1.47004	9.77829	0.00198194
Plekha4	-1.47369	7.99273	3.15e-05
Pla2g7	-1.4767	8.47582	0.0273795
chr10:62347876-62374346_R	-1.47942	8.1604	0.0165283
Plcd3	-1.4798	11.0048	0.03691
Jak3	-1.48435	8.62159	0.034417
chr8:59994074-60002058_F	-1.48457	8.83175	0.00512676
Elk3	-1.48639	9.13589	0.0149199
LOC100046658	-1.4869	9.7697	0.0260851
chr14:44284425-44300475_F	-1.48716	12.5574	0.0423482
Mybl2	-1.48935	15.9731	0.0327207
Ubxn2a	-1.4919	10.8632	0.0081665
Phkg1	-1.49195	7.83699	0.031316
Immp2l	-1.49257	8.02953	0.0312917
Itgb4	-1.49438	8.52175	0.0116159
Zfp352	-1.49601	12.8713	0.00269295
Zfp600	-1.49628	10.9399	0.00436744
Slc25a20	-1.49829	9.06616	0.020387
Slc17a9	-1.50037	12.1484	0.0304732
C77370	-1.50068	10.1567	0.040329
Avpi1	-1.50278	14.2739	0.0075695
A_55_P2042297	-1.50458	17.0593	0.0336234
Zfp750	-1.50924	7.6531	0.0301275
C130073F10Rik	-1.51419	8.43625	0.0065884
Oas1f	-1.52976	9.77777	0.0272194
Selenbp1	-1.53275	8.98602	0.0256781
Clcnkb	-1.54555	9.66141	0.0490909
Acot10	-1.5459	10.3585	0.0123091
2900057C01Rik	-1.54843	7.62063	0.0476068
Vsig2	-1.55263	9.33501	0.00513703
Tmem40	-1.55358	11.3057	0.0239606
Tcea3	-1.55597	11.4421	0.00632812
Enah	-1.55741	13.3726	0.00507833
Timp1	-1.55816	11.6345	0.00716094
chr8:59994074-60002058_F	-1.56609	8.58433	0.00328615
Lrriq4	-1.56613	8.49773	0.0171934
Oasl1	-1.56762	8.41134	0.02428
Inpp5d	-1.56768	12.3327	0.00754141
chr3:34643323-34682773_R	-1.56926	7.97288	0.000106909
Gm11744	-1.57194	8.75141	0.0235263
Bmp4	-1.57378	12.3037	0.0327333
Fam178b	-1.57481	10.7164	0.00276897
Rnase4	-1.57491	7.93897	0.0124803
Prx	-1.57643	11.3688	0.00795469
Adamts9	-1.58897	8.41617	0.0307148
Tmem40	-1.59382	11.4739	0.0400946
Tek	-1.59465	7.66867	0.0401684
chr13:65716675-65765575_F	-1.6055	12.0584	0.0258682
chr13:66381200-66410200_R	-1.60972	10.0714	0.0372716
chr13:62364360-62381775_F	-1.61068	9.69795	0.0484792
Nlrp4f	-1.61344	7.62088	0.0111361
4933438K21Rik	-1.61678	8.17153	0.010014
Tdh	-1.61769	16.4069	0.00366633
Slc6a8	-1.62178	13.792	0.0288517
Pros1	-1.62286	9.43047	0.0353973
chr15:61984389-62102500_F	-1.62392	9.15227	0.0172015
ENSMUST00000105735	-1.62401	12.858	0.00967296
BB558042	-1.63165	11.7661	0.0177351
ENSMUST00000093902	-1.6318	10.4701	0.0293618
Zfp936	-1.63279	8.75012	0.0114432
Mpzl2	-1.63292	11.5979	0.014884
1700029I01Rik	-1.63523	8.94411	0.0149499
chr13:66381200-66410200_R	-1.63589	11.1982	0.0371264
Fn1	-1.63672	14.9176	0.0252328
chr13:98267049-98267604_F	-1.64551	12.2513	0.0152199
Dlc1	-1.65478	10.0757	0.00259524
Gm13138	-1.65549	15.3723	0.0242631
Apobec3	-1.65573	7.97394	0.0185488
chr13:66888650-66902600_R	-1.65585	11.7311	0.0234867
Gadd45b	-1.65609	10.5503	0.000520094
Ano9	-1.65658	12.9687	0.0188289
Gpx4	-1.65948	15.7479	0.0389758
Oas1a	-1.65956	8.26358	0.035533
Ubxn2a	-1.67123	10.4008	0.000583007
chr13:66381200-66410200_R	-1.67298	11.6624	0.0483765
Steap1	-1.67312	11.34	0.0306185
Parp9	-1.67709	10.0807	0.0409766
Elf3	-1.6805	8.32015	0.0433853
Rbpj	-1.68107	12.4394	0.00599027
Ier3	-1.68198	9.66604	0.0370876
Kirrel	-1.68292	8.93193	0.0292411
Stat3	-1.6834	12.014	0.0148137
Six1	-1.68426	9.03488	0.0026695
Esam	-1.68517	7.65217	0.0108749
Cd55	-1.69227	8.44943	0.01449
ENSMUST00000099414	-1.69405	8.95487	0.029656
Mageb16	-1.69608	10.5324	0.0272888
Sgk1	-1.698	14.3133	0.0053781
Icosl	-1.69819	10.7639	0.0362875
Vwa1	-1.69901	8.01581	0.0303859
Jak3	-1.7004	8.1638	0.0147333
Gm5068	-1.70407	9.90334	0.0123257
Cdsn	-1.70454	7.76003	0.0137009
ENSMUST00000113652	-1.70891	7.72985	0.0260249
Lmna	-1.7117	11.9372	0.00944535
chr18:69923410-69965360_R	-1.71277	7.56924	0.0216423
A_55_P2046123	-1.72109	11.2279	0.0427257
chr19:56580315-56592490_F	-1.72319	8.86938	0.0255381
Oas1a	-1.72613	10.5559	0.0266564
Galnt6	-1.7286	10.0165	0.0276585
Pvr	-1.72862	9.86906	0.00171879
Fam63a	-1.73079	13.64	0.0088183
Serpinb6d	-1.73296	8.69709	0.0251166
Kcnk5	-1.73321	10.0139	0.00946847
Anxa8	-1.73838	7.77355	0.0127735
Vpreb1	-1.74693	8.18042	0.00600796
chr13:62376235-62376890_F	-1.74731	9.78401	0.0359787
Gpa33	-1.7588	7.86752	0.0101515
chr6:108556270-108573161_R	-1.7608	8.03366	0.00327236
Klhl13	-1.76151	14.1449	0.0013291
Adprh	-1.76304	12.4765	0.0424256
Samd9l	-1.76492	7.76638	0.0354067
Tekt1	-1.76634	9.26373	0.0300784
ENSMUST00000051301	-1.77296	7.90894	0.0435773
S100a11	-1.77415	11.222	0.00831768
chr13:66381200-66410200_R	-1.78959	12.2359	0.0180353
Bcap29	-1.79514	10.9431	0.0314167
ENSMUST00000021120	-1.79886	9.61203	0.0223839
NEAT1	-1.80519	10.5598	0.0228035
chr6:83368261-83407280_F	-1.80759	11.1138	0.0495098
Slc28a1	-1.80971	11.7555	0.00201579
Tekt1	-1.81106	9.28311	0.025594
Robo4	-1.81845	9.42272	0.0279275
A_55_P2001163	-1.82098	9.64681	0.00596172
Pvt1	-1.83507	10.5709	0.0214626
Ephx2	-1.8366	10.3661	0.0126061
Mageb16-ps1	-1.84002	8.06556	0.0143223
chr1:183783306-183834531_R	-1.84212	9.87487	0.00421416
Adamts14	-1.85046	10.8202	0.0172644
chr1:183783306-183834531_R	-1.86294	9.68018	0.000448698
chr13:98270713-98272269_F	-1.86698	8.06546	0.00765925
Ctsw	-1.8697	7.53794	0.00394835
ENSMUST00000099111	-1.87882	12.8278	0.0327933
Parp14	-1.88699	9.32712	0.00084912
Gm7969	-1.8877	9.7896	0.0102104
1600029D21Rik	-1.8884	9.05508	0.0111122
NEAT1	-1.88895	10.5878	0.0275541
Bmp8b	-1.89471	8.48531	0.0193782
chr1:183783306-183834531_R	-1.89885	10.0329	0.000774861
Pdcl2	-1.90603	9.01458	0.0170137
E330016A19Rik	-1.90891	8.32296	0.0437398
Nhedc1	-1.91175	8.08775	0.00620127
Pim3	-1.91217	12.0609	0.012999
Pfkp	-1.91297	11.878	0.046882
Ttc39b	-1.91644	8.46351	0.0435471
Rinl	-1.92026	10.3052	0.0275573
A_55_P1960246	-1.9257	9.92221	0.0432521
Fzd10	-1.9333	9.19807	0.0361249
Cct6b	-1.94036	7.64637	0.049329
Pcolce2	-1.9431	11.6086	0.0154898
Adamtsl4	-1.9454	7.60825	0.0483378
Dpp4	-1.94682	7.80349	0.0258204
Rbmxl2	-1.95251	12.4713	0.0065172
NEAT1	-1.96321	10.1058	0.01683
Myl4	-1.96443	10.2663	0.0270553
Gm7969	-1.96807	10.9917	0.0110675
Mageb16	-1.97348	12.0556	0.010947
Sfmbt2	-1.97698	10.6969	0.00256048
A_55_P2003981	-1.9788	10.0504	0.0121826
chr13:65716675-65765575_F	-1.98597	10.4497	0.00891397
Neat1	-1.98706	10.87	0.0274433
chr6:108556270-108573161_R	-1.98873	8.43861	0.011297
Tmsb4x	-1.99097	15.3197	0.00547924
Pigl	-1.99984	7.86556	0.00619388
Brp44l	-2.00513	11.522	0.0239743
Gli1	-2.00533	12.2343	0.0420816
chr13:98270713-98272269_F	-2.00615	7.96704	0.0259166
Hsd3b7	-2.00699	10.6038	0.0243885
Arhgdib	-2.01477	8.71226	0.0210581
chr18:36449530-36456800_F	-2.01992	8.30514	0.0418602
NEAT1	-2.02109	10.6194	0.0219284
Ltbp4	-2.0215	13.6917	0.0204326
Trim47	-2.02384	9.95886	0.0105738
chr14:28218945-28241903_R	-2.0366	8.35797	0.0266379
Kank3	-2.04527	13.4976	0.0380376
Upk1a	-2.04624	9.56478	0.0358
ENSMUST00000096222	-2.05947	9.66084	0.00120197
Kank3	-2.06055	10.9267	0.00364051
A_55_P2112302	-2.06809	12.5959	0.0390293
2410087M07Rik	-2.07199	10.6576	0.0160416
NAP111445-1	-2.07364	13.9412	0.0335681
Ltbp4	-2.07788	12.0152	0.0343381
Tead4	-2.08604	8.19166	0.0492118
Plac9	-2.08611	9.95776	0.000703625
Rfx2	-2.09098	7.6703	0.0373586
Upp1	-2.09682	14.0548	0.0276899
Pim1	-2.10547	9.08355	0.0480686
Ssbp4	-2.10861	12.157	0.0419897
AA414992	-2.10862	10.1404	0.0113798
Sgk2	-2.11972	9.85976	0.0292582
chr2:176908707-176991202_R	-2.12135	7.80839	0.00168276
Dnmt3l	-2.12349	14.5745	0.0276422
Sigirr	-2.12394	10.9806	0.0107363
Myst4	-2.1268	9.5211	0.0159471
Ckb	-2.12692	11.7739	0.0148731
Klk1b3	-2.13257	7.74589	0.000670921
chr2:154235540-154248551_R	-2.1379	9.20435	0.0125463
Ifitm3	-2.1408	13.6754	0.0149371
Gtsf1l	-2.14189	12.6831	0.00451192
S100a10	-2.14561	12.6543	0.0185259
B3gnt2	-2.15001	10.423	0.0234885
Cltb	-2.15445	10.2758	0.00754685
Pou4f2	-2.16409	8.4092	0.0361883
NEAT1	-2.17255	10.6843	0.0226673
chr8:110197171-110206546_R	-2.1809	8.54647	0.0470829
Pcsk6	-2.18776	11.173	0.0310173
Susd2	-2.18785	8.18106	0.0379113
Rhox9	-2.18947	9.86225	0.00371007
Pigp	-2.19116	16.8536	0.0168099
Kifc3	-2.19606	8.7985	0.000803789
Tppp3	-2.19713	7.72168	0.0187693
Ntn1	-2.21685	8.06777	0.045138
2310043M15Rik	-2.21724	9.7516	0.0168417
Olfr985	-2.22101	7.9467	0.0309519
Spn	-2.22635	9.93094	0.0100368
Adrb3	-2.2272	10.701	0.000201942
Slc25a12	-2.2291	11.9072	0.00747803
Rhox6	-2.24398	9.46458	0.00700285
Arhgap9	-2.24556	9.59841	0.0377761
Zfp459	-2.24852	10.1445	0.00727361
Mia1	-2.25032	10.1406	0.00274201
chr8:110197171-110206546_R	-2.26413	9.17001	0.0411655
Cyp2s1	-2.27208	11.3363	0.00550715
Nmi	-2.27485	7.85923	0.0370942
Mybl2	-2.3017	13.7001	0.0182643
Zic3	-2.30564	13.308	0.00242053
Pla2g5	-2.30817	8.67764	0.0198864
Tfpi	-2.30962	10.1987	0.0123618
Phlda2	-2.31764	10.6739	0.0387855
NAP102538-1	-2.32876	15.3916	0.0265532
Abcb1a	-2.34436	9.26874	0.0255803
ENSMUST00000075226	-2.352	15.0102	0.0245743
Mreg	-2.35706	11.0789	0.0286527
Icam1	-2.35971	8.21198	0.0219283
chr16:9129538-9137898_F	-2.36885	7.92318	0.0247408
Enox1	-2.37267	7.61945	0.010859
ENSMUST00000147445	-2.37799	14.0076	0.0213473
Cep55	-2.39887	7.52344	0.0313433
Fam183b	-2.39922	10.433	0.0330008
Aplp1	-2.40637	11.5936	0.0337248
Lifr	-2.40887	11.5565	0.0396446
Gprc5a	-2.42316	10.7065	0.0220185
chr8:110197171-110206546_R	-2.42892	9.26033	0.0424431
Fbxo24	-2.43108	7.8233	0.0415952
Rnf39	-2.43391	8.36382	0.00199949
2200002D01Rik	-2.43594	9.78267	0.0369327
LOC100505237	-2.43761	7.73691	0.0191556
Ddx43	-2.44812	10.7617	0.0288287
Cd79b	-2.45277	7.61987	0.0100247
Zfp296	-2.45734	12.7827	0.0132671
Tmem63a	-2.45877	9.10511	0.0154903
AK076976	-2.45882	7.84002	0.0307209
chr13:62376235-62376890_F	-2.46321	9.21492	0.00102736
Vangl1	-2.46793	9.45879	0.0241774
Vegfc	-2.46989	10.8169	0.0487041
Pdgfa	-2.47463	12.7638	0.0156854
Tle6	-2.47962	9.79148	0.0365228
Lifr	-2.48712	8.05201	0.0327092
Tnip2	-2.50549	9.81634	0.0269213
Hspb1	-2.51483	16.667	0.0200438
Pdgfa	-2.52246	12.86	0.0103217
Tfpi	-2.52904	11.3728	0.0135844
chr2:154235540-154248551_R	-2.53039	8.8695	0.0359925
Zc3hav1	-2.53286	9.93732	0.0411064
8430410A17Rik	-2.53971	14.481	0.000803673
Nrp2	-2.54195	11.3832	0.0202084
Gm10775	-2.54404	11.9779	0.0424579
Sept1	-2.54472	11.3124	0.0447004
Atp6v0a4	-2.5521	9.13304	0.0190963
Ttc39b	-2.56853	8.8012	0.00647752
Arid5b	-2.57254	13.1944	0.042097
Plekha4	-2.59115	11.4239	0.00908652
ENSMUST00000112253	-2.59264	8.13101	0.012321
chr3:34643323-34682773_R	-2.6046	7.8473	0.00124627
TC1685781	-2.6195	9.7275	0.00450876
TC1719062	-2.62086	7.76561	0.00210055
chr13:62376235-62376890_F	-2.62498	10.0219	0.0071234
Sox15	-2.62905	8.07417	0.00413192
chr13:62364360-62381775_F	-2.63351	9.72684	0.00524332
chr8:110197171-110206546_R	-2.63805	9.25565	0.0431347
Gtsf1	-2.64619	9.55989	0.00689251
Dpys	-2.6504	10.2592	0.0192758
C030039L03Rik	-2.67478	8.58673	0.000380958
chr13:98270713-98272269_F	-2.68883	8.30326	0.0066439
Tnip2	-2.69776	8.75047	0.0284224
Anxa2	-2.71487	13.107	0.0311582
Spats1	-2.72665	8.05584	0.0423726
Klf2	-2.72871	13.4441	0.00880078
chr18:36449530-36456800_F	-2.73379	8.59993	0.0323034
Mov10	-2.73485	12.9226	0.034707
chr10:62347876-62374346_R	-2.7512	10.2464	0.00116105
chr18:36449530-36456800_F	-2.75637	9.77382	0.0402276
D14Ertd668e	-2.75692	9.75057	0.00142954
ENSMUST00000051301	-2.76014	8.59807	0.0442122
Mep1b	-2.76053	8.11242	0.005346
Anxa8	-2.76522	8.95809	0.0382824
chr13:62364360-62381775_F	-2.77928	9.00956	0.0115964
Epha2	-2.79284	12.122	0.00117808
Oas2	-2.81257	8.83212	0.0120903
Serpine1	-2.82234	8.7996	0.0202
Mmrn2	-2.83259	10.191	0.0319285
Epb4.9	-2.83537	8.62237	0.00678856
chr17:24157887-24158104_R	-2.84451	7.62215	0.0229755
Stard8	-2.85035	8.12291	0.000743441
Spic	-2.87142	7.9298	0.0282618
Klk1b5	-2.88826	7.98564	0.000312789
Apobec1	-2.88836	9.86811	0.0104251
Ceacam2	-2.902	8.05868	0.00608835
Ddc	-2.90295	10.8472	0.0204313
Ahnak	-2.93956	7.88605	0.037767
ENSMUST00000097468	-2.94318	8.21976	0.00117947
Epas1	-2.94424	8.7863	0.0242405
Lrrc34	-2.97001	10.4976	0.0455585
Gjb3	-2.97428	12.2248	0.0411305
Ephx1	-2.98831	10.4033	0.0213706
chr18:36449530-36456800_F	-2.99696	8.65606	0.0475858
Phf11	-3.00377	9.66694	0.0248732
Itgb7	-3.07101	10.2495	0.0149959
Hsd17b14	-3.07493	12.5654	0.00850742
Laptm5	-3.07759	7.748	0.0228496
Pcolce	-3.09373	13.7249	0.0251267
Gsta3	-3.09968	8.69014	0.0328257
Zfp819	-3.1265	10.3648	0.00599587
Zfp57	-3.17588	9.74151	0.0355728
Ahnak	-3.18297	10.8417	0.0265576
chr4:146889650-146904300_F	-3.20834	7.5378	0.0214673
Laptm5	-3.21348	8.66546	0.0303503
A_55_P2145656	-3.22758	8.523	0.0329315
D14Ertd668e	-3.24375	11.3702	0.0351323
Nr5a2	-3.24631	7.89147	0.0253081
Ly6g6d	-3.25017	9.34319	0.0284658
chr8:119090566-119097735_R	-3.26116	9.64959	0.0117921
Tex14	-3.3015	8.78949	0.0342513
chr4:146889650-146904300_F	-3.34585	8.37477	0.0221682
chr8:119090566-119097735_R	-3.35119	10.1755	0.0140038
Gm7676	-3.35792	14.9441	0.00842994
Fbxo15	-3.39102	13.6457	0.0174227
Ifitm1	-3.39401	15.0201	0.0082027
chr8:119090566-119097735_R	-3.39415	10.6987	0.0181349
chr8:119090566-119097735_R	-3.41129	8.90339	0.0192374
Klf5	-3.4123	12.072	0.0157685
Gm949	-3.43747	8.93647	0.0197366
ENSMUST00000131457	-3.43811	8.58426	0.0377013
chr10:62347876-62374346_R	-3.44763	8.59529	0.00103247
Calcoco2	-3.48751	8.71285	0.0132296
AK040896	-3.49029	9.43578	0.0224723
Ngfr	-3.54471	9.10181	0.0198423
Cpsf4l	-3.5475	10.4355	0.0144867
chr8:119090566-119097735_R	-3.54779	11.1217	0.0216223
chr8:119092623-119094219_R	-3.55842	11.2699	0.0206242
Morc1	-3.56425	11.3889	0.00970695
Grhl3	-3.56546	10.0679	0.0222899
D15Ertd55e	-3.58531	7.92953	0.00501713
Calcoco2	-3.59379	9.29412	0.00559381
chr4:146965675-146979325_F	-3.59892	7.62812	0.0276538
Triml2	-3.60532	12.1435	0.00216751
chr10:62347876-62374346_R	-3.61473	8.09697	0.00917787
chr8:119092623-119094219_R	-3.62958	12.1228	0.0178189
Epas1	-3.63438	11.7758	0.0249559
Irak3	-3.64866	9.24333	0.00930335
Nanogpd	-3.65183	10.5162	0.0406075
1700061G19Rik	-3.65898	9.11547	0.00678654
Spp1	-3.67408	11.0197	0.00705274
Pga5	-3.71125	7.87323	0.0154255
Nr5a2	-3.71335	11.6843	0.0122079
chr4:146889650-146904300_F	-3.71723	7.95885	0.0173304
chr4:146017200-146029700_F	-3.72772	7.82024	0.00685026
chr18:75513062-75523889_R	-3.72912	8.98178	0.0457051
Folr1	-3.75156	11.5097	0.0134211
chr8:119092623-119094219_R	-3.80351	11.3278	0.0223399
chr18:75513062-75523889_R	-3.80358	8.76786	0.0399047
Cdyl2	-3.81544	9.99879	0.0154103
chr4:146017200-146029700_F	-3.8229	8.23685	0.00656877
Chrna9	-3.83267	9.12431	0.0213003
ENSMUST00000151032	-3.83457	7.55312	0.041021
Nodal	-3.8885	11.2842	0.00699455
Fam25c	-3.93651	11.5175	0.0240195
Krt17	-3.93757	9.64277	0.00880741
Nanog	-3.9672	14.2063	0.0371045
chr4:146017200-146029700_F	-3.98589	8.16592	0.00653984
chr4:146017200-146029700_F	-3.98939	8.30168	0.00680867
Myo1g	-4.00711	8.17542	0.0291508
Tcfap2c	-4.03899	11.0552	0.0134189
Nr0b1	-4.08831	11.9151	0.0472377
Jam2	-4.10036	8.30767	0.0251057
4930444M15Rik	-4.1597	8.17687	0.00385689
Hck	-4.20557	11.4149	0.0244537
Ly6g6e	-4.2279	11.3723	0.00748771
Tgm1	-4.24254	7.8432	0.00743649
Sp5	-4.25636	7.89095	0.00383772
Esrrb	-4.27181	13.9048	0.0297474
H2-M5	-4.27649	8.01456	0.0138111
Lgals3	-4.28107	11.2204	0.0167901
Tet2	-4.30353	10.6373	0.0206388
Gm1631	-4.31742	9.02598	0.0339567
Socs3	-4.34786	12.2613	0.0253695
Tet2	-4.34829	9.16175	0.0242254
Lrrc2	-4.36083	9.68773	0.0337974
chr18:75518299-75524782_R	-4.39304	9.29972	0.0373736
Zfp42	-4.45112	14.1498	0.00738063
Tcfcp2l1	-4.4929	9.78927	0.00588795
A_55_P2028139	-4.50028	7.94173	0.00929741
Smad7	-4.57489	9.93282	0.033927
Klf4	-4.59807	11.7421	0.045399
Gm1631	-4.63047	8.5846	0.0234312
D630045M09Rik	-4.67629	8.955	0.00702408
Triml1	-4.86492	10.6043	0.0118002
Jam2	-4.97903	8.15323	0.0230509
Tcfcp2l1	-5.02946	11.022	0.0271187
Tdgf1	-5.15982	11.1036	0.00677626
Bcl3	-5.19238	11.9456	0.0159185
2410004A20Rik	-5.22371	10.0769	0.0170827
Tdgf1	-5.26846	9.49998	0.00113612
Tcl1	-5.26889	11.5298	0.0266916
Spink3	-5.36077	9.31833	0.0106624
Lefty1	-5.91804	9.56164	0.0266749
Jam2	-5.95386	10.7057	0.00983837
Prdm14	-6.16115	8.67201	0.0251608
Gm7325	-7.52064	10.8346	0.0261466
